# Supplementary material for: Comparison of brain connectomes by MRI and genomics and its implication in Alzheimer’s disease
Source: BMC Med. 2020 Feb 6;18:23. doi: 10.1186/s12916-019-1488-1 (PMC7003435; doi:10.1186/s12916-019-1488-1)
Supplement: Supplementary file 2 — Additional file 2: Table S1. Probability of tract reaching brain region (Reach probability). Table S2. Brain region mapping between Desikan-Killany atlas and post-mortem brain labels. Table S3. Number of Tissue-to-Tissue (TTC) correlated genes for each pair of Region-of-interests (ROIs). Table S4. Pathway list with annotated subtypes. Table S5. Pathway interactions in brain region pairs that are that are significantly different in tract-bound. Table S6. Pathway interactions in brain region pairs that are that are significantly different in AD-tract-bound. Table S7. Association between covariates and diffusion measures in each tract. Table S8. Effect sizes for associations in ADNI3 and ADNI2. Table S9. Pathway over-representation analysis between brain region pairs connected by white matter tracts and region pairs not connected by tracts. Table S10. Pathway interaction graph (degree). Table S11. Pathway over-representation analysis of symmetric gene synchronization in brain region pairs connected by white matter tracts. Table S12. Association between gene expression of Toll receptor signaling in the blood and diffusion measures in the brain. Table S13. Number of subjects in each study per site. [file 12916_2019_1488_MOESM2_ESM.xlsx]

## Sheet: TableS1
Table S1. Probability of tract reaching brain region (Reach probability)
ROI	Fmajor	Fminor	L-ATR	L-CAB	L-CCG	L-CST	L-ILF	L-SLFP	L-SLFT	L-UNC	R-ATR	R-CAB	R-CCG	R-CST	R-ILF	R-SLFP	R-SLFT	R-UNC
L-Accumbens.Area	0	0.000930525	0.00139317	0	0	5.20471e-05	0	0	0	0.00158866	3.60471e-07	0	0	0	0	0	0	0
L-Amygdala	0	0	0.000222833	0.0189509	0	0.000117456	0.000830388	0	0	0.00754165	0	0	0	0	0	0	0	0
L-Caudate	0	0.00310481	0.210008	0	0.000505439	0.00975649	0	0.000608344	0.000294802	0.00672684	6.8501e-05	0	0	0	0	0	0	0
L-Hippocampus	0.000116855	0	0.000116398	0.328617	2.05624e-06	0.00149156	0.00339258	0	4.13688e-05	0.0010026	0	0	0	0	0	0	0	0
L-Pallidum	0	4.16848e-06	0.0467054	0.000290336	4.86676e-05	0.17485	0.000131675	5.94763e-06	2.47413e-05	0.00267252	0	0	0	0	0	0	0	0
L-Putamen	0	0.000184072	0.0704797	0.000636197	5.37022e-07	0.0605177	0.000309893	0.000214361	0.0006051	0.0748902	9.5396e-06	0	0	0	0	0	0	0
L-Thalamus.Proper	0.000233092	4.59386e-07	0.350261	0.002663	8.8452e-05	0.255279	5.3902e-05	9.38438e-05	0.000177423	0.000680902	1.99824e-05	0	0	0	0	0	0	0
R-Accumbens.Area	0	0.000787271	6.04882e-07	0	0	0	0	0	0	1.23891e-05	0.000757308	0	0	6.13663e-05	0	0	0	0.00182089
R-Amygdala	0	0	0	0	0	3.64628e-08	0	0	0	0	0.000188165	0.016299	0	0.000221709	0.00111805	1.42398e-06	0	0.00910835
R-Caudate	1.54661e-06	0.0069507	3.8379e-06	0	0	0	0	0	0	7.19484e-06	0.211378	0	5.6178e-05	0.0105947	0	0.000869067	0.00113167	0.0072758
R-Hippocampus	0.000219174	0	0	0	0	6.56331e-07	0	0	0	0	8.95307e-06	0.315625	4.88351e-06	0.00118919	0.0098871	0.000289859	4.53545e-05	0.000826185
R-Pallidum	0	1.80699e-05	0	0	0	0	0	0	0	0	0.0386938	0.000135273	0	0.0906921	2.76025e-05	1.9805e-05	5.45982e-05	0.00177976
R-Putamen	0	0.000334342	0	0	0	0	0	0	0	5.12082e-06	0.0655435	0.000447374	0	0.0381795	0.000704198	0.00122834	0.00645401	0.0771242
R-Thalamus.Proper	8.38011e-05	0	1.65833e-05	0	6.95544e-07	4.27366e-06	0	0	0	2.26021e-08	0.341824	0.00175563	1.15458e-05	0.367977	4.33329e-05	9.13542e-05	0.000100435	0.000288441
L-bankssts	2.13972e-05	0	0	0.000146189	0	5.56591e-05	0.00717306	0.000772399	0.134461	2.78197e-05	0	0	0	0	0	0	0	0
L-caudalanteriorcingulate	0	0.0129086	0.000306248	0	0.344262	1.55166e-05	0	4.60198e-07	0	7.30306e-06	3.7077e-05	0	4.27299e-06	0	0	0	0	0
L-caudalmiddlefrontal	0	5.82463e-05	0.000582649	0	0.000255511	0.00234201	0	0.008594	0.00796098	2.43021e-05	0	0	0	0	0	0	0	0
L-cuneus	0.0372871	0	0	1.09461e-05	7.75565e-07	0	0.00023655	5.25314e-05	4.3307e-06	1.01027e-06	0	0	0	0	4.42561e-07	0	0	0
L-entorhinal	0	0	0	0.20657	0	1.05901e-05	0.0026571	0	0	0.00280068	0	0	0	0	0	0	0	0
L-frontalpole	0	0.00660809	0.0019568	0	0	0	0	0	0	0.000346533	0	0	0	0	0	0	0	2.12374e-06
L-fusiform	0.00113336	0	0	0.0395771	0	0.000445487	0.124788	1.01181e-05	0.00200569	0.00620495	0	0	0	0	0	0	0	0
L-inferiorparietal	0.0113726	0	0	7.36012e-06	0	2.1188e-05	0.0143127	0.0453946	0.0236345	6.45431e-06	0	0	0	0	0	0	0	0
L-inferiortemporal	3.16497e-05	0	0	0.00466702	0	3.42079e-07	0.133412	7.37472e-05	0.116662	0.0127713	0	0	0	0	0	0	0	0
L-insula	8.61057e-07	0.000116927	0.00860758	0.00223664	0	0.0106697	0.00592752	0.0150928	0.0261294	0.336855	0	0	0	0	0	0	0	0
L-isthmuscingulate	0.0516917	0	0	0.0530882	0.112318	0.000152891	1.73696e-06	0.000120282	0.000146463	3.40026e-06	0	0	6.51901e-06	0	0	0	0	0
L-lateraloccipital	0.100888	0	0	3.48024e-06	0	0	0.114306	7.95651e-06	0.00136001	2.95041e-06	0	0	0	0	0	0	0	0
L-lateralorbitofrontal	0	0.021244	0.0361853	4.11515e-07	0	4.82918e-06	2.39411e-06	0	0	0.170107	1.88475e-05	0	0	0	0	0	0	9.8954e-08
L-lingual	0.00547796	0	0	0.0254488	8.68306e-07	0.000412335	0.0258869	1.20306e-06	2.30981e-05	4.64807e-05	0	0	0	0	1.31421e-06	0	0	0
L-medialorbitofrontal	0	0.048797	0.00865819	8.50616e-06	0.000643345	2.29017e-05	1.57193e-06	0	0	0.0221195	3.55321e-06	0	0	0	0	0	0	7.88829e-06
L-middletemporal	3.84536e-06	0	0	0.000935946	0	0	0.154249	1.96927e-05	0.139136	0.0277001	0	0	0	0	0	0	0	0
L-paracentral	9.59693e-05	0	0	0	0.000948835	0.0200163	1.62781e-06	0.000522898	0.000120567	2.34243e-07	0	0	0	0	0	0	0	0
L-parahippocampal	7.60252e-06	0	0	0.295128	0	0.000445929	0.00053592	0	4.81072e-06	3.70312e-05	0	0	0	0	0	0	0	0
L-parsopercularis	0	0.000104121	0.000450262	0	3.84024e-06	0.00026367	1.0683e-06	0.00795851	0.0371648	0.000137875	0	0	0	0	0	0	0	0
L-parsorbitalis	0	0.000227555	0.0034688	0	0	0	2.01338e-06	0	0	0.000968748	0	0	0	0	0	0	0	0
L-parstriangularis	0	0.000361506	0.012429	0	1.36067e-06	2.44106e-06	0	2.15862e-06	0.000130747	0.0017345	0	0	0	0	0	0	0	0
L-pericalcarine	0.0444194	0	0	1.75531e-05	1.18225e-07	7.24365e-07	0.0124481	1.34517e-05	8.25108e-06	2.81084e-06	0	0	0	0	0	0	0	0
L-postcentral	0.000122704	0	0	0	2.16489e-06	0.00967516	0	0.0326727	0.0203446	1.35452e-06	0	0	0	0	0	0	0	0
L-posteriorcingulate	0.000953713	0.000129576	0.000179242	6.05526e-07	0.367987	0.000552482	2.36772e-07	0.000391903	0.000109671	1.53931e-06	0	0	8.32155e-06	0	0	0	0	0
L-precentral	4.95769e-05	1.84555e-06	2.06678e-05	0	0.000239385	0.434162	2.21638e-06	0.481777	0.403523	1.11272e-05	0	0	0	0	0	0	0	0
L-precuneus	0.107779	0	0	0.00528141	0.0480739	0.000472929	0.000836709	0.000314225	0.000233397	4.31444e-06	0	0	7.92129e-08	0	0	0	0	0
L-rostralanteriorcingulate	0	0.0775573	0.00118667	0	0.0611001	0	0	0	0	0.00189856	8.287e-05	0	8.38475e-06	0	0	0	0	5.27092e-06
L-rostralmiddlefrontal	0	0.148875	0.221858	0	0.00117856	3.2196e-05	0	8.42092e-05	0.000221877	0.00422501	0	0	0	0	0	0	0	0
L-superiorfrontal	0	0.16579	0.0248891	0	0.0616554	0.0155648	0	0.000118981	0.00018297	0.000282802	0	0	3.01332e-07	0	0	0	0	0
L-superiorparietal	0.133795	0	0	9.26998e-06	0.000103925	0.00198826	0.00231456	0.0111718	0.00440359	2.23787e-06	0	0	0	0	0	0	0	0
L-superiortemporal	1.14531e-05	0	5.45637e-07	0.00216967	0	7.59171e-05	0.360055	0.00196134	0.0316227	0.22676	0	0	0	0	0	0	0	0
L-supramarginal	0.000165539	0	0	1.60231e-07	2.86074e-06	0.000416386	3.57414e-05	0.391901	0.048699	8.31545e-06	0	0	0	0	0	0	0	0
L-temporalpole	0	0	1.06077e-07	0.0134913	0	0	0.0357603	0	0	0.0895427	0	0	0	0	0	0	0	0
L-transversetemporal	0	0	1.3009e-07	4.41535e-05	0	3.68381e-05	0.000331603	4.70422e-05	0.000562941	3.14831e-05	0	0	0	0	0	0	0	0
R-bankssts	1.26425e-05	0	0	0	0	0	0	0	0	0	0	1.28206e-05	0	9.70271e-08	0.00462522	0.00193468	0.132252	4.23549e-06
R-caudalanteriorcingulate	0	0.0215296	0	0	3.54589e-05	3.76287e-05	0	0	0	9.96469e-06	0.00023461	0	0.385686	1.83381e-06	0	7.7581e-05	1.06813e-07	3.69193e-07
R-caudalmiddlefrontal	0	6.81377e-05	0	0	0	0	0	0	0	0	0.000522822	0	8.66257e-05	0.00158847	0	0.0123587	0.0320319	6.9822e-05
R-cuneus	0.0308861	0	0	0	0	0	0	0	0	0	0	2.3938e-05	7.29014e-06	0	0.000371605	0	0	0
R-entorhinal	0	0	0	0	0	0	0	0	0	0	0	0.219226	0	5.13764e-06	0.00121123	0	0	0.00112291
R-frontalpole	0	0.00896945	0	0	0	0	0	0	0	0	0.00299058	0	0	0	0	0	0	0.00224884
R-fusiform	0.00173515	0	0	0	0	0	0	0	0	0	0	0.0462245	0	5.3984e-05	0.0994652	0.000221584	0.000655904	0.00438659
R-inferiorparietal	0.00737012	0	0	0	0	0	0	0	0	0	0	7.26397e-08	0	4.63805e-06	0.0062181	0.240374	0.0811695	0
R-inferiortemporal	5.21445e-05	0	0	0	0	0	0	0	0	0	0	0.00535431	0	0	0.112166	7.19813e-05	0.0604617	0.0153683
R-insula	5.88022e-07	0.000230532	4.96778e-06	0	0	0	0	0	0	3.85863e-06	0.00841483	0.0012363	0	0.0155162	0.0167621	0.00810151	0.027424	0.319125
R-isthmuscingulate	0.044527	0	0	0	0.00023107	0	0	0	0	0	0	0.0521238	0.103946	2.43317e-05	9.23799e-07	3.86887e-05	3.35181e-06	0
R-lateraloccipital	0.119937	0	0	0	0	0	0	0	0	0	0	2.22705e-06	0	0	0.114711	2.89059e-05	0.00185761	0
R-lateralorbitofrontal	0	0.0224402	0	0	0	0	0	0	0	4.29433e-06	0.0209111	1.71671e-06	2.33154e-08	4.06193e-05	3.17345e-05	0	5.24794e-06	0.19842
R-lingual	0.00944481	0	0	0	0	0	1.15431e-06	0	0	0	0	0.0258771	2.69882e-05	8.24356e-05	0.0278719	0.000169385	4.27506e-05	2.09046e-05
R-medialorbitofrontal	0	0.0717864	3.76367e-06	0	0	0	0	0	0	1.68496e-05	0.00700697	0	0.000148512	7.0615e-06	0	0	0	0.0327793
R-middletemporal	2.78579e-05	0	0	0	0	0	0	0	0	0	0	0.000830829	0	0	0.140016	0.000326074	0.251391	0.0260972
R-paracentral	0.000221609	0	0	0	0	0	0	0	0	0	0	0	0.0019292	0.0334357	0	0.000254349	0.000319172	0
R-parahippocampal	1.80978e-05	0	0	0	0	0	0	0	0	0	0	0.297812	3.66207e-07	0.000333093	0.00184291	0.000100102	2.30948e-06	9.38245e-06
R-parsopercularis	0	1.31102e-05	0	0	0	0	0	0	0	0	0.00083726	0	3.89481e-07	0.00011079	3.75335e-06	0.00886853	0.0318787	0.000157772
R-parsorbitalis	0	0.00014397	0	0	0	0	0	0	0	0	0.0023076	0	0	0	4.14844e-06	0	0	0.00135909
R-parstriangularis	0	0.000241441	0	0	0	0	0	0	0	0	0.00745171	0	0	8.57658e-06	4.09782e-06	2.80632e-05	0.000523753	0.000367784
R-pericalcarine	0.0435451	0	0	0	0	0	0	0	0	0	0	8.133e-05	2.45675e-06	0	0.0160751	4.20016e-07	1.67437e-06	0
R-postcentral	1.32293e-05	0	0	0	0	0	0	0	0	0	8.82052e-06	0	4.34511e-07	0.0202364	1.86695e-05	0.0232479	0.00912199	2.98216e-05
R-posteriorcingulate	0.00101331	7.77079e-08	0	0	0.000276562	2.73663e-06	0	0	0	0	1.99017e-05	1.67954e-07	0.359769	0.000304084	0	0.000249062	0.000127627	0
R-precentral	1.39748e-05	0	0	0	0	0	0	0	0	0	2.59829e-05	0	2.17402e-06	0.393529	1.51508e-06	0.500786	0.318028	0.000153965
R-precuneus	0.126972	0	0	0	6.97723e-06	0	0	0	0	0	0	0.00698791	0.0634537	0.000608819	0.00125069	0.000561023	0.000220315	0
R-rostralanteriorcingulate	0	0.0816833	4.40497e-06	0	2.14152e-05	0	0	0	0	1.28572e-05	0.000887971	0	0.0383015	1.22749e-06	0	0	0	0.000975928
R-rostralmiddlefrontal	0	0.130434	0	0	0	0	0	0	0	0	0.241583	0	0.000518448	0.000172195	0	4.84199e-05	0.00169162	0.0080048
R-superiorfrontal	6.91024e-07	0.167365	0	0	4.21329e-06	3.14713e-05	0	0	0	0.00014913	0.0481577	0	0.0459827	0.0207909	0	0.000273397	0.000306284	0.000253614
R-superiorparietal	0.118137	0	0	0	0	0	0	0	0	0	0	2.71753e-05	3.48063e-05	0.00337676	0.00174972	0.014333	0.0036004	3.29563e-07
R-superiortemporal	0	0	0	0	0	0	0	0	0	0	2.06456e-07	0.00079629	0	3.0036e-05	0.415944	0.000798099	0.00120442	0.196158
R-supramarginal	0.000107704	0	0	0	0	0	0	0	0	0	5.60843e-06	3.54476e-08	2.73736e-06	0.000804211	6.12871e-05	0.184116	0.0377711	1.6806e-05
R-temporalpole	0	0	0	0	0	0	0	0	0	0	0	0.00911343	0	0	0.027617	0	0	0.0945623
R-transversetemporal	0	0	0	0	0	0	0	0	0	0	2.99428e-08	6.36764e-06	0	1.74626e-05	0.000193999	0.000132561	0.000121247	6.78406e-05

## Sheet: TableS2
Table S2. Brain region mapping between Desikan-Killany atlas and post-mortem brain labels
Region	Full Region Name	Microarray Platform	# of Total Samples	Broadmann	Full Region Name	label	FS_label
BM10-FP	Frontal Pole	Affy 133AB	63	BM10	Frontal Pole	FP	frontalpole
BM17-OVC	Occipital Visual Cortex	Affy 133AB	53	BM17	Occipital Visual Cortex	OVC	lateraloccipital
BM20-ITG	Inferior Temporal Gyrus	Affy 133AB	58	BM20	Inferior Temporal Gyrus	ITG	inferiortemporal
BM21-MTG	Middle Temporal Gyrus	Affy 133AB	58	BM21	Middle Temporal Gyrus	MTG	middletemporal
BM22-STG	Superior Temporal Gyrus	Affy 133AB	60	BM22	Superior Temporal Gyrus	STG	superiortemporal
BM23-PCC	Posterior Cingulate Cortex	Affy 133AB	58	BM23	Posterior Cingulate Cortex	PCC	posteriorcingulate
BM32-AC	Anterior Cingulate	Affy 133AB	59	BM32	Anterior Cingulate	ACC	rostralanteriorcingulate / caudalanteriorcingulate
BM36-PHG	Parahippocampal Gyrus	Affy 133AB	60	BM36	Parahippocampal Gyrus	PHG	parahippocampal
BM38-TP	Temporal Pole	Affy 133AB	58	BM38	Temporal Pole	TP	temporalpole
BM4-PCG	Precentral Gyrus	Affy 133AB	49	BM4	Precentral Gyrus	PCG	precentral
BM44-IFG	Inferior Frontal Gyrus	Affy 133AB	53	BM44	Inferior Frontal Gyrus	IFG	parsopercularis
BM46-PFC	Dorsolateral Prefrontal Cortex	Affy 133AB	57	BM46	Dorsolateral Prefrontal Cortex	DLPFC	rostralmiddlefrontal / caudalmiddlefrontal
BM7-SPL	Superior Parietal Lobule	Affy 133AB	50	BM7	Superior Parietal Lobule	SPL	superiorparietal
BM8-FC	Prefrontal Cortex	Affy 133AB	56	BM8	Prefrontal Cortex	PFC	superiorfrontal*
BMb-CD	Caudate Nucleus	Affy 133AB	52	BMb	Caudate Nucleus	CN	caudate
BMc-HIPP	Hippocampus	Affy 133AB	55	BMc	Hippocampus	Hipp	hippocampus
Bme-PT	Putamen	Affy 133AB	52	Bme	Putamen	Put	putamen

## Sheet: TableS3
Table S3. Number of Tissue-to-Tissue (TTC) correlated genes for each pair of Region-of-interests (ROIs)
ROI1-ROI2	No. TTC genes	No. of cis-TTC genes	No. of TTC genes in ROI1	No. of TTC genes in ROI2	No. of shared subjects	ROI1	ROI2	Tract Info
PHG-TP	108773	271	45037	64007	43	PHG	TP	AD-tract bound
CN-PUT	44849	282	21736	23395	37	CN	PUT	tract-bound
ITG-MTG	30650	380	14634	16396	49	ITG	MTG	AD-tract bound
ACC-IFC	28903	325	18500	10728	44	ACC	IFC
ACC-PHG	24543	131	12386	12288	43	ACC	PHG
ACC-CN	20633	96	13108	7621	39	ACC	CN	tract-bound
PHG-STG	16846	122	7669	9299	46	PHG	STG	AD-tract bound
ACC-FP	14559	314	7786	7087	49	ACC	FP	tract-bound
HIP-MTG	12696	142	5115	7723	44	HIP	MTG	AD-tract bound
IFC-ITG	12615	192	6433	6374	41	IFC	ITG	AD-tract bound
FP-IFC	11115	178	6123	5170	44	FP	IFC
ITG-TP	11021	169	4671	6519	46	ITG	TP	AD-tract bound
CN-SPL	10302	90	6701	3691	34	CN	SPL
HIP-ITG	9527	123	6211	3439	43	HIP	ITG	AD-tract bound
FP-MTG	9248	234	4999	4483	51	FP	MTG
PFC-STG	8818	154	4968	4004	38	PFC	STG
CN-PHG	8776	18	4818	3976	36	CN	PHG
IFC-PCC	8550	218	4436	4332	47	IFC	PCC
ACC-SPL	8401	79	5780	2700	38	ACC	SPL
MTG-PCC	8279	190	4150	4319	44	MTG	PCC
ITG-PHG	7512	57	3670	3899	39	ITG	PHG
ACC-PFC	7079	158	4220	3017	39	ACC	PFC
FP-PCC	7048	221	3577	3692	49	FP	PCC
PFC-SPL	6723	140	3510	3353	39	PFC	SPL
CN-ITG	6683	71	3950	2804	41	CN	ITG
CN-IFC	6495	81	2835	3741	37	CN	IFC
IFC-PFC	6285	152	2869	3568	38	IFC	PFC
ITG-STG	6155	113	3239	3029	42	ITG	STG
CN-FP	5919	94	3201	2812	43	CN	FP
ITG-PFC	5695	94	3593	2196	40	ITG	PFC
ACC-OVC	5568	60	3310	2318	37	ACC	OVC
DLPFC-ITG	5458	115	2545	3028	47	DLPFC	ITG
PHG-SPL	5289	38	3081	2246	40	PHG	SPL
MTG-STG	5122	107	2317	2912	41	MTG	STG
ACC-HIP	4785	72	2460	2397	40	ACC	HIP
IFC-OVC	4478	65	2705	1838	38	IFC	OVC
IFC-PHG	4348	63	2274	2137	38	IFC	PHG
FP-PFC	3816	134	1947	2003	45	FP	PFC
FP-ITG	3811	167	1969	2009	50	FP	ITG
ACC-MTG	3735	116	1931	1920	45	ACC	MTG
IFC-TP	3392	75	2138	1329	41	IFC	TP
HIP-PUT	3208	51	1920	1339	40	HIP	PUT
MTG-OVC	3208	71	1732	1547	40	MTG	OVC
CN-HIP	3186	78	1496	1768	40	CN	HIP
ACC-PUT	2969	96	1824	1241	40	ACC	PUT
DLPFC-MTG	2879	98	1522	1455	47	DLPFC	MTG
ITG-PCC	2857	111	1526	1442	44	ITG	PCC
HIP-PCC	2798	101	1573	1326	44	HIP	PCC
FP-STG	2741	84	1012	1813	43	FP	STG
OVC-SPL	2720	126	1395	1451	39	OVC	SPL
FP-HIP	2642	99	1195	1546	46	FP	HIP
HIP-IFC	2543	65	1539	1069	39	HIP	IFC
IFC-STG	2521	53	1128	1446	37	IFC	STG
DLPFC-HIP	2449	58	1260	1247	44	DLPFC	HIP
HIP-PHG	2448	35	1780	703	39	HIP	PHG
ACC-PCC	2351	120	1016	1455	42	ACC	PCC
IFC-SPL	2330	68	1083	1315	38	IFC	SPL
CN-PFC	2320	68	1550	838	35	CN	PFC
MTG-PFC	2296	72	1192	1176	39	MTG	PFC
ITG-OVC	2236	79	1184	1131	39	ITG	OVC
MTG-TP	2154	112	1123	1143	45	MTG	TP
IFC-MTG	2115	93	1037	1171	41	IFC	MTG
OVC-PFC	2076	75	1130	1021	34	OVC	PFC
DLPFC-IFC	2042	94	957	1179	42	DLPFC	IFC
PFC-PHG	1965	37	1093	909	38	PFC	PHG
ACC-ITG	1939	99	1193	845	44	ACC	ITG
CN-STG	1922	19	971	970	35	CN	STG
CN-PCC	1873	50	824	1099	39	CN	PCC
FP-TP	1860	87	945	1002	48	FP	TP
ACC-DLPFC	1840	94	1108	826	46	ACC	DLPFC
CN-DLPFC	1688	49	998	739	41	CN	DLPFC
FP-PUT	1674	75	820	929	45	FP	PUT
STG-TP	1670	57	947	780	41	STG	TP
DLPFC-FP	1658	167	956	869	48	DLPFC	FP
HIP-OVC	1565	42	831	776	37	HIP	OVC
ACC-TP	1560	82	723	919	45	ACC	TP
HIP-TP	1493	57	935	615	42	HIP	TP
OVC-PCC	1412	79	656	835	40	OVC	PCC
SPL-TP	1374	26	624	776	39	SPL	TP
OVC-PCG	1321	42	681	682	33	OVC	PCG
ITG-SPL	1257	41	747	551	36	ITG	SPL
CN-TP	1218	52	675	595	40	CN	TP
PFC-PUT	1210	49	589	670	37	PFC	PUT
PFC-TP	1208	40	489	759	40	PFC	TP
HIP-SPL	1184	22	762	444	36	HIP	SPL
CN-MTG	1157	42	647	552	39	CN	MTG
CN-PCG	1142	6	542	606	30	CN	PCG
FP-PHG	1133	36	505	664	43	FP	PHG
ACC-STG	1115	34	523	626	41	ACC	STG
PCC-PUT	1094	34	483	645	38	PCC	PUT
FP-SPL	1087	38	524	601	39	FP	SPL
MTG-PHG	1067	36	593	510	40	MTG	PHG
OVC-PHG	999	18	421	596	36	OVC	PHG
MTG-SPL	989	42	584	447	38	MTG	SPL
DLPFC-STG	889	29	452	466	41	DLPFC	STG
DLPFC-TP	881	56	427	510	43	DLPFC	TP
CN-OVC	846	44	500	390	33	CN	OVC
MTG-PUT	830	33	436	427	40	MTG	PUT
PCC-SPL	824	45	458	411	41	PCC	SPL
ITG-PUT	818	64	413	469	40	ITG	PUT
FP-OVC	778	48	429	397	38	FP	OVC
DLPFC-OVC	762	52	394	420	38	DLPFC	OVC
PCG-TP	742	62	440	364	40	PCG	TP
HIP-PCG	701	15	428	288	34	HIP	PCG
PCC-TP	698	60	366	392	43	PCC	TP
PUT-TP	696	40	376	360	41	PUT	TP
SPL-STG	670	12	313	369	34	SPL	STG
MTG-PCG	665	24	273	416	39	MTG	PCG
IFC-PUT	661	41	349	353	35	IFC	PUT
ITG-PCG	646	40	327	359	38	ITG	PCG
HIP-PFC	638	57	373	322	40	HIP	PFC
PCC-PFC	635	55	363	327	41	PCC	PFC
PHG-PUT	625	7	291	341	35	PHG	PUT
DLPFC-PFC	623	49	283	389	38	DLPFC	PFC
DLPFC-SPL	604	36	325	315	38	DLPFC	SPL
DLPFC-PCG	603	39	343	299	36	DLPFC	PCG
DLPFC-PCC	589	54	311	332	43	DLPFC	PCC
ACC-PCG	566	46	300	312	37	ACC	PCG
HIP-STG	566	24	309	281	37	HIP	STG
PCC-STG	509	29	278	260	38	PCC	STG
PCG-PUT	501	19	312	208	31	PCG	PUT
OVC-TP	498	21	276	243	36	OVC	TP
DLPFC-PHG	474	22	244	252	39	DLPFC	PHG
IFC-PCG	470	27	258	239	34	IFC	PCG
PCG-PHG	437	15	207	245	35	PCG	PHG
PUT-STG	434	3	231	206	34	PUT	STG
PCG-STG	429	15	212	232	34	PCG	STG
FP-PCG	402	26	208	220	37	FP	PCG
PCG-PFC	367	32	192	207	32	PCG	PFC
PCG-SPL	351	32	204	179	34	PCG	SPL
PUT-SPL	345	16	184	177	32	PUT	SPL
PCC-PCG	342	36	222	156	36	PCC	PCG
DLPFC-PUT	286	22	160	148	38	DLPFC	PUT
PCC-PHG	233	22	141	114	40	PCC	PHG
OVC-STG	213	10	114	109	32	OVC	STG
OVC-PUT	192	13	88	117	32	OVC	PUT

## Sheet: TableS4
Table S4. Pathway list with annotated subtypes
Pathway ID	Pathway Names	Pathway Types	Signaling Types
P00001	Adrenaline and noradrenaline biosynthesis	Biosynthesis	EndocrineSignaling
P00002	Alpha adrenergic receptor signaling pathway	Signaling	EndocrineSignaling
P00003	Alzheimer disease-amyloid secretase pathway	Disease	Unclassified
P00004	Alzheimer disease-presenilin pathway	Disease	Unclassified
P00005	Angiogenesis	Physiology	Unclassified
P00006	Apoptosis signaling pathway	Signaling	ImmuneSignaling
P00007	Axon guidance mediated by semaphorins	Development	Unclassified
P00008	Axon guidance mediated by Slit/Robo	Development	Unclassified
P00009	Axon guidance mediated by netrin	Development	Unclassified
P00010	B cell activation	Signaling	ImmuneSignaling
P00011	Blood coagulation	Physiology	Unclassified
P00012	Cadherin signaling pathway	Signaling	Unclassified
P00013	Cell cycle	Development	Unclassified
P00014	Cholesterol biosynthesis	Biosynthesis	Unclassified
P00015	Circadian clock system	Physiology	Unclassified
P00016	Cytoskeletal regulation by Rho GTPase	Development	Unclassified
P00017	DNA replication	GeneRegulation	Unclassified
P00018	EGF receptor signaling pathway	Signaling	EndocrineSignaling
P00019	Endothelin signaling pathway	Signaling	SynapticSignaling
P00020	FAS signaling pathway	Signaling	ImmuneSignaling
P00021	FGF signaling pathway	Signaling	Unclassified
P00022	General transcription by RNA polymerase I	GeneRegulation	Unclassified
P00023	General transcription regulation	GeneRegulation	Unclassified
P00024	Glycolysis	Metabolism	Unclassified
P00025	Hedgehog signaling pathway	Signaling	Unclassified
P00026	Heterotrimeric G-protein signaling pathway-Gi alpha and Gs alpha mediated pathway	Signaling	Unclassified
P00027	Heterotrimeric G-protein signaling pathway-Gq alpha and Go alpha mediated pathway	Signaling	Unclassified
P00028	Heterotrimeric G-protein signaling pathway-rod outer segment phototransduction	Signaling	Unclassified
P00029	Huntington disease	Disease	Unclassified
P00030	Hypoxia response via HIF activation	Signaling	ImmuneSignaling
P00031	Inflammation mediated by chemokine and cytokine signaling pathway	Signaling	ImmuneSignaling
P00032	Insulin/IGF pathway-mitogen activated protein kinase kinase/MAP kinase cascade	Signaling	Unclassified
P00033	Insulin/IGF pathway-protein kinase B signaling cascade	Signaling	Unclassified
P00034	Integrin signalling pathway	Signaling	Unclassified
P00035	Interferon-gamma signaling pathway	Signaling	ImmuneSignaling
P00036	Interleukin signaling pathway	Signaling	ImmuneSignaling
P00037	Ionotropic glutamate receptor pathway	Signaling	SynapticSignaling
P00038	JAK/STAT signaling pathway	Signaling	ImmuneSignaling
P00039	Metabotropic glutamate receptor group III pathway	Signaling	SynapticSignaling
P00040	Metabotropic glutamate receptor group II pathway	Signaling	SynapticSignaling
P00041	Metabotropic glutamate receptor group I pathway	Signaling	SynapticSignaling
P00042	Muscarinic acetylcholine receptor 1 and 3 signaling pathway	Signaling	SynapticSignaling
P00043	Muscarinic acetylcholine receptor 2 and 4 signaling pathway	Signaling	SynapticSignaling
P00044	Nicotinic acetylcholine receptor signaling pathway	Signaling	SynapticImmuneSignaling
P00045	Notch signaling pathway	Signaling	Unclassified
P00046	Oxidative stress response	Physiology	ImmuneSignaling
P00047	PDGF signaling pathway	Signaling	EndocrineSignaling
P00048	PI3 kinase pathway	Signaling	Unclassified
P00049	Parkinson disease	Disease	Unclassified
P00050	Plasminogen activating cascade	Physiology	Unclassified
P00051	TCA cycle	Metabolism	Unclassified
P00052	TGF-beta signaling pathway	Signaling	ImmuneSignaling
P00053	T cell activation	Signaling	ImmuneSignaling
P00054	Toll receptor signaling pathway	Signaling	ImmuneSignaling
P00055	Transcription regulation by bZIP transcription factor	GeneRegulation	Unclassified
P00056	VEGF signaling pathway	Signaling	EndocrineSignaling
P00057	Wnt signaling pathway	Signaling	Unclassified
P00058	mRNA splicing	GeneRegulation	Unclassified
P00059	p53 pathway	Signaling	Unclassified
P00060	Ubiquitin proteasome pathway	Catabolism	Unclassified
P02721	ATP synthesis	Biosynthesis	Unclassified
P02722	Acetate utilization	Metabolism	Unclassified
P02723	Adenine and hypoxanthine salvage pathway	Catabolism	Unclassified
P02724	Alanine biosynthesis	Biosynthesis	Unclassified
P02725	Allantoin degradation	Catabolism	Unclassified
P02726	Aminobutyrate degradation	Catabolism	SynapticSignaling
P02727	Androgen/estrogene/progesterone biosynthesis	Biosynthesis	EndocrineSignaling
P02728	Arginine biosynthesis	Biosynthesis	Unclassified
P02729	Ascorbate degradation	Catabolism	ImmuneSignaling
P02730	Asparagine and aspartate biosynthesis	Biosynthesis	Unclassified
P02731	Biotin biosynthesis	Biosynthesis	Unclassified
P02732	Coenzyme A linked carnitine metabolism	Metabolism	Unclassified
P02733	Carnitine metabolism	Metabolism	Unclassified
P02734	Chorismate biosynthesis	Biosynthesis	Unclassified
P02735	Cobalamin biosynthesis	Biosynthesis	SynapticSignaling
P02736	Coenzyme A biosynthesis	Biosynthesis	Unclassified
P02737	Cysteine biosynthesis	Biosynthesis	Unclassified
P02738	De novo purine biosynthesis	Biosynthesis	Unclassified
P02739	De novo pyrimidine deoxyribonucleotide biosynthesis	Biosynthesis	Unclassified
P02740	De novo pyrimidine ribonucleotides biosythesis	Biosynthesis	Unclassified
P02741	Flavin biosynthesis	Biosynthesis	Unclassified
P02742	Tetrahydrofolate biosynthesis	Biosynthesis	Unclassified
P02743	Formyltetrahydroformate biosynthesis	Biosynthesis	Unclassified
P02744	Fructose galactose metabolism	Metabolism	Unclassified
P02745	Glutamine glutamate conversion	Metabolism	Unclassified
P02746	Heme biosynthesis	Biosynthesis	Unclassified
P02747	Histidine biosynthesis	Biosynthesis	Unclassified
P02748	Isoleucine biosynthesis	Biosynthesis	Unclassified
P02749	Leucine biosynthesis	Biosynthesis	Unclassified
P02750	Lipoate_biosynthesis	Biosynthesis	Unclassified
P02751	Lysine biosynthesis	Biosynthesis	Unclassified
P02752	Mannose metabolism	Metabolism	Unclassified
P02753	Methionine biosynthesis	Biosynthesis	Unclassified
P02754	Methylcitrate cycle	Metabolism	Unclassified
P02755	Methylmalonyl pathway	Metabolism	Unclassified
P02756	N-acetylglucosamine metabolism	Metabolism	Unclassified
P02757	O-antigen biosynthesis	Biosynthesis	Unclassified
P02758	Ornithine degradation	Catabolism	Unclassified
P02759	Pyridoxal-5-phosphate biosynthesis	Biosynthesis	Unclassified
P02760	PRPP biosynthesis	Biosynthesis	Unclassified
P02761	Pantothenate biosynthesis	Biosynthesis	Unclassified
P02762	Pentose phosphate pathway	Metabolism	Unclassified
P02763	Peptidoglycan biosynthesis	Biosynthesis	Unclassified
P02764	Phenylacetate degradation	Catabolism	Unclassified
P02765	Phenylalanine biosynthesis	Biosynthesis	Unclassified
P02766	Phenylethylamine degradation	Catabolism	SynapticSignaling
P02767	Phenylpropionate degradation	Catabolism	Unclassified
P02768	Proline biosynthesis	Biosynthesis	Unclassified
P02769	Purine metabolism	Metabolism	Unclassified
P02770	Pyridoxal phosphate salvage pathway	Catabolism	Unclassified
P02771	Pyrimidine Metabolism	Metabolism	Unclassified
P02772	Pyruvate metabolism	Metabolism	Unclassified
P02773	S-adenosylmethionine biosynthesis	Biosynthesis	Unclassified
P02774	Salvage pyrimidine deoxyribonucleotides	Catabolism	Unclassified
P02775	Salvage pyrimidine ribonucleotides	Catabolism	Unclassified
P02776	Serine glycine biosynthesis	Biosynthesis	Unclassified
P02777	Succinate to propionate conversion	Metabolism	Unclassified
P02778	Sulfate assimilation	Metabolism	Unclassified
P02779	Thiamin biosynthesis	Biosynthesis	Unclassified
P02780	Thiamin metabolism	Metabolism	Unclassified
P02781	Threonine biosynthesis	Biosynthesis	Unclassified
P02782	Triacylglycerol metabolism	Metabolism	Unclassified
P02783	Tryptophan biosynthesis	Biosynthesis	Unclassified
P02784	Tyrosine biosynthesis	Biosynthesis	Unclassified
P02785	Valine biosynthesis	Biosynthesis	Unclassified
P02786	Vitamin B6 biosynthesis	Biosynthesis	Unclassified
P02787	Vitamin B6 metabolism	Metabolism	SynapticSignaling
P02788	Xanthine and guanine salvage pathway	Catabolism	Unclassified
P04371	5-Hydroxytryptamine biosynthesis	Biosynthesis	SynapticSignaling
P04372	5-Hydroxytryptamine degredation	Catabolism	SynapticSignaling
P04373	5HT1 type receptor mediated signaling pathway	Signaling	SynapticSignaling
P04374	5HT2 type receptor mediated signaling pathway	Signaling	SynapticSignaling
P04375	5HT3 type receptor mediated signaling pathway	Signaling	SynapticSignaling
P04376	5HT4 type receptor mediated signaling pathway	Signaling	SynapticSignaling
P04377	Beta1 adrenergic receptor signaling pathway	Signaling	SynapticSignaling
P04378	Beta2 adrenergic receptor signaling pathway	Signaling	SynapticSignaling
P04379	Beta3 adrenergic receptor signaling pathway	Signaling	SynapticSignaling
P04380	Cortocotropin releasing factor receptor signaling pathway	Signaling	EndocrineSignaling
P04384	Gamma-aminobutyric acid synthesis	Biosynthesis	SynapticSignaling
P04385	Histamine H1 receptor mediated signaling pathway	Signaling	SynapticImmuneSignaling
P04386	Histamine H2 receptor mediated signaling pathway	Signaling	SynapticImmuneSignaling
P04387	Histamine synthesis	Biosynthesis	SynapticImmuneSignaling
P04391	Oxytocin receptor mediated signaling pathway	Signaling	SynapticSignaling
P04392	P53 pathway feedback loops 1	Signaling	Unclassified
P04393	Ras Pathway	Signaling	Unclassified
P04394	Thyrotropin-releasing hormone receptor signaling pathway	Signaling	EndocrineSignaling
P04395	Vasopressin synthesis	Biosynthesis	EndocrineSignaling
P04396	Vitamin D metabolism and pathway	Metabolism	ImmuneSignaling
P04397	p53 pathway by glucose deprivation	Signaling	Unclassified
P04398	p53 pathway feedback loops 2	Signaling	Unclassified
P05726	2-arachidonoylglycerol biosynthesis	Biosynthesis	SynapticSignaling
P05727	Anandamide biosynthesis	Biosynthesis	SynapticSignaling
P05728	Anandamide degradation	Catabolism	SynapticSignaling
P05729	Bupropion degradation	Catabolism	SynapticSignaling
P05730	Endogenous cannabinoid signaling	Signaling	SynapticSignaling
P05731	GABA-B receptor II signaling	Signaling	SynapticSignaling
P05734	Synaptic vesicle trafficking	Signaling	SynapticSignaling
P05911	Angiotensin II-stimulated signaling through G proteins and beta-arrestin	Signaling	EndocrineSignaling
P05912	Dopamine receptor mediated signaling pathway	Signaling	SynapticSignaling
P05913	Enkephalin release	Signaling	SynapticSignaling
P05914	Nicotine degradation	Catabolism	SynapticSignaling
P05915	Opioid proenkephalin pathway	Signaling	SynapticSignaling
P05916	Opioid prodynorphin pathway	Signaling	SynapticSignaling
P05917	Opioid proopiomelanocortin pathway	Signaling	SynapticSignaling
P05918	p38 MAPK pathway	Signaling	Unclassified
P06210	Activin beta signaling pathway	Signaling	EndocrineSignaling
P06587	Nicotine pharmacodynamics pathway	Signaling	SynapticSignaling
P06664	Gonadotropin-releasing hormone receptor pathway	Signaling	EndocrineSignaling
P06959	CCKR signaling map	Signaling	SynapticImmuneSignaling

## Sheet: TableS5
Table S5. Pathway interactions in brain region pairs that are that are significantly different in tract-bound.
P-value	pathway ID 1	Pathway Name 1	Pathway Type 1	Signaling Type 1	pathway ID 2	Pathway Name 2	Pathway Type 2	Signaling Type 2
0.000631963	P00054	Toll receptor signaling pathway	Signaling	ImmuneSignaling	P00054	Toll receptor signaling pathway	Signaling	ImmuneSignaling
0.0008092	P04374	5HT2 type receptor mediated signaling pathway	Signaling	SynapticSignaling	P00037	Ionotropic glutamate receptor pathway	Signaling	SynapticSignaling
0.0008092	P04375	5HT3 type receptor mediated signaling pathway	Signaling	SynapticSignaling	P00037	Ionotropic glutamate receptor pathway	Signaling	SynapticSignaling
0.000835827	P00037	Ionotropic glutamate receptor pathway	Signaling	SynapticSignaling	P00037	Ionotropic glutamate receptor pathway	Signaling	SynapticSignaling
0.00154274	P00040	Metabotropic glutamate receptor group II pathway	Signaling	SynapticSignaling	P00037	Ionotropic glutamate receptor pathway	Signaling	SynapticSignaling
0.00156825	P00041	Metabotropic glutamate receptor group I pathway	Signaling	SynapticSignaling	P00037	Ionotropic glutamate receptor pathway	Signaling	SynapticSignaling
0.00216693	P00037	Ionotropic glutamate receptor pathway	Signaling	SynapticSignaling	P00029	Huntington disease	Disease	Unclassified
0.00232591	P00054	Toll receptor signaling pathway	Signaling	ImmuneSignaling	P00019	Endothelin signaling pathway	Signaling	SynapticSignaling
0.00232591	P00054	Toll receptor signaling pathway	Signaling	ImmuneSignaling	P00021	FGF signaling pathway	Signaling	Others
0.00232591	P00031	Inflammation mediated by chemokine and cytokine signaling pathway	Signaling	ImmuneSignaling	P00031	Inflammation mediated by chemokine and cytokine signaling pathway	Signaling	ImmuneSignaling
0.00232591	P00054	Toll receptor signaling pathway	Signaling	ImmuneSignaling	P00053	T cell activation	Signaling	ImmuneSignaling
0.00232591	P05914	Nicotine degradation	Catabolism	SynapticSignaling	P00054	Toll receptor signaling pathway	Signaling	ImmuneSignaling
0.00260311	P00039	Metabotropic glutamate receptor group III pathway	Signaling	SynapticSignaling	P00037	Ionotropic glutamate receptor pathway	Signaling	SynapticSignaling
0.00260311	P05918	p38 MAPK pathway	Signaling	Others	P00041	Metabotropic glutamate receptor group I pathway	Signaling	SynapticSignaling
0.00292693	P00037	Ionotropic glutamate receptor pathway	Signaling	SynapticSignaling	P00019	Endothelin signaling pathway	Signaling	SynapticSignaling
0.00292693	P05731	GABA-B receptor II signaling	Signaling	SynapticSignaling	P00037	Ionotropic glutamate receptor pathway	Signaling	SynapticSignaling
0.00293457	P00048	PI3 kinase pathway	Signaling	Others	P00037	Ionotropic glutamate receptor pathway	Signaling	SynapticSignaling
0.0030612	P05918	p38 MAPK pathway	Signaling	Others	P00019	Endothelin signaling pathway	Signaling	SynapticSignaling
0.00380146	P05918	p38 MAPK pathway	Signaling	Others	P00037	Ionotropic glutamate receptor pathway	Signaling	SynapticSignaling
0.0044682	P00054	Toll receptor signaling pathway	Signaling	ImmuneSignaling	P00018	EGF receptor signaling pathway	Signaling	EndocrineSignaling
0.0044682	P00054	Toll receptor signaling pathway	Signaling	ImmuneSignaling	P00031	Inflammation mediated by chemokine and cytokine signaling pathway	Signaling	ImmuneSignaling
0.0044682	P00054	Toll receptor signaling pathway	Signaling	ImmuneSignaling	P00037	Ionotropic glutamate receptor pathway	Signaling	SynapticSignaling
0.0044682	P00054	Toll receptor signaling pathway	Signaling	ImmuneSignaling	P00039	Metabotropic glutamate receptor group III pathway	Signaling	SynapticSignaling
0.0044682	P00054	Toll receptor signaling pathway	Signaling	ImmuneSignaling	P00040	Metabotropic glutamate receptor group II pathway	Signaling	SynapticSignaling
0.0044682	P04387	Histamine synthesis	Biosynthesis	SynapticImmuneSignaling	P00054	Toll receptor signaling pathway	Signaling	ImmuneSignaling
0.00473741	P00059	p53 pathway	Signaling	Others	P00006	Apoptosis signaling pathway	Signaling	ImmuneSignaling
0.00473741	P00029	Huntington disease	Disease	Unclassified	P00019	Endothelin signaling pathway	Signaling	SynapticSignaling
0.00473741	P00042	Muscarinic acetylcholine receptor 1 and 3 signaling pathway	Signaling	SynapticSignaling	P00019	Endothelin signaling pathway	Signaling	SynapticSignaling
0.00473741	P05918	p38 MAPK pathway	Signaling	Others	P00054	Toll receptor signaling pathway	Signaling	ImmuneSignaling
0.00543268	P00039	Metabotropic glutamate receptor group III pathway	Signaling	SynapticSignaling	P00019	Endothelin signaling pathway	Signaling	SynapticSignaling
0.00543268	P04379	Beta3 adrenergic receptor signaling pathway	Signaling	SynapticSignaling	P00021	FGF signaling pathway	Signaling	Others
0.00543268	P05917	Opioid proopiomelanocortin pathway	Signaling	SynapticSignaling	P00037	Ionotropic glutamate receptor pathway	Signaling	SynapticSignaling
0.00557161	P00037	Ionotropic glutamate receptor pathway	Signaling	SynapticSignaling	P00031	Inflammation mediated by chemokine and cytokine signaling pathway	Signaling	ImmuneSignaling
0.00557161	P04387	Histamine synthesis	Biosynthesis	SynapticImmuneSignaling	P00031	Inflammation mediated by chemokine and cytokine signaling pathway	Signaling	ImmuneSignaling
0.00557161	P04376	5HT4 type receptor mediated signaling pathway	Signaling	SynapticSignaling	P00037	Ionotropic glutamate receptor pathway	Signaling	SynapticSignaling
0.00557161	P00054	Toll receptor signaling pathway	Signaling	ImmuneSignaling	P00042	Muscarinic acetylcholine receptor 1 and 3 signaling pathway	Signaling	SynapticSignaling
0.0068914	P05918	p38 MAPK pathway	Signaling	Others	P00031	Inflammation mediated by chemokine and cytokine signaling pathway	Signaling	ImmuneSignaling
0.0068914	P05918	p38 MAPK pathway	Signaling	Others	P00040	Metabotropic glutamate receptor group II pathway	Signaling	SynapticSignaling
0.00854921	P04379	Beta3 adrenergic receptor signaling pathway	Signaling	SynapticSignaling	P00037	Ionotropic glutamate receptor pathway	Signaling	SynapticSignaling
0.00854921	P04387	Histamine synthesis	Biosynthesis	SynapticImmuneSignaling	P00037	Ionotropic glutamate receptor pathway	Signaling	SynapticSignaling
0.00854921	P00042	Muscarinic acetylcholine receptor 1 and 3 signaling pathway	Signaling	SynapticSignaling	P00040	Metabotropic glutamate receptor group II pathway	Signaling	SynapticSignaling
0.00854921	P00042	Muscarinic acetylcholine receptor 1 and 3 signaling pathway	Signaling	SynapticSignaling	P00041	Metabotropic glutamate receptor group I pathway	Signaling	SynapticSignaling
0.00854921	P04374	5HT2 type receptor mediated signaling pathway	Signaling	SynapticSignaling	P00042	Muscarinic acetylcholine receptor 1 and 3 signaling pathway	Signaling	SynapticSignaling
0.00854921	P04375	5HT3 type receptor mediated signaling pathway	Signaling	SynapticSignaling	P00042	Muscarinic acetylcholine receptor 1 and 3 signaling pathway	Signaling	SynapticSignaling
0.00860871	P00016	Cytoskeletal regulation by Rho GTPase	Development	Unclassified	P00010	B cell activation	Signaling	ImmuneSignaling
0.00860871	P00054	Toll receptor signaling pathway	Signaling	ImmuneSignaling	P00010	B cell activation	Signaling	ImmuneSignaling
0.00860871	P00016	Cytoskeletal regulation by Rho GTPase	Development	Unclassified	P00012	Cadherin signaling pathway	Signaling	Others
0.00860871	P05914	Nicotine degradation	Catabolism	SynapticSignaling	P00012	Cadherin signaling pathway	Signaling	Others
0.00860871	P00019	Endothelin signaling pathway	Signaling	SynapticSignaling	P00016	Cytoskeletal regulation by Rho GTPase	Development	Unclassified
0.00860871	P00039	Metabotropic glutamate receptor group III pathway	Signaling	SynapticSignaling	P00016	Cytoskeletal regulation by Rho GTPase	Development	Unclassified
0.00860871	P00040	Metabotropic glutamate receptor group II pathway	Signaling	SynapticSignaling	P00016	Cytoskeletal regulation by Rho GTPase	Development	Unclassified
0.00860871	P00057	Wnt signaling pathway	Signaling	Others	P00016	Cytoskeletal regulation by Rho GTPase	Development	Unclassified
0.00860871	P05728	Anandamide degradation	Catabolism	SynapticSignaling	P00016	Cytoskeletal regulation by Rho GTPase	Development	Unclassified
0.00860871	P02723	Adenine and hypoxanthine salvage pathway	Catabolism	Unclassified	P00041	Metabotropic glutamate receptor group I pathway	Signaling	SynapticSignaling
0.00860871	P00054	Toll receptor signaling pathway	Signaling	ImmuneSignaling	P00043	Muscarinic acetylcholine receptor 2 and 4 signaling pathway	Signaling	SynapticSignaling
0.00860871	P00048	PI3 kinase pathway	Signaling	Others	P00048	PI3 kinase pathway	Signaling	Others
0.00860871	P05914	Nicotine degradation	Catabolism	SynapticSignaling	P00057	Wnt signaling pathway	Signaling	Others
0.00929749	P02785	Valine biosynthesis	Biosynthesis	Unclassified	P00059	p53 pathway	Signaling	Others
0.0100248	P00037	Ionotropic glutamate receptor pathway	Signaling	SynapticSignaling	P00006	Apoptosis signaling pathway	Signaling	ImmuneSignaling
0.0100248	P04379	Beta3 adrenergic receptor signaling pathway	Signaling	SynapticSignaling	P00018	EGF receptor signaling pathway	Signaling	EndocrineSignaling
0.0100248	P00019	Endothelin signaling pathway	Signaling	SynapticSignaling	P00019	Endothelin signaling pathway	Signaling	SynapticSignaling
0.0100248	P00040	Metabotropic glutamate receptor group II pathway	Signaling	SynapticSignaling	P00039	Metabotropic glutamate receptor group III pathway	Signaling	SynapticSignaling
0.0100248	P04374	5HT2 type receptor mediated signaling pathway	Signaling	SynapticSignaling	P00039	Metabotropic glutamate receptor group III pathway	Signaling	SynapticSignaling
0.0100248	P04375	5HT3 type receptor mediated signaling pathway	Signaling	SynapticSignaling	P00039	Metabotropic glutamate receptor group III pathway	Signaling	SynapticSignaling
0.0100248	P05918	p38 MAPK pathway	Signaling	Others	P00048	PI3 kinase pathway	Signaling	Others
0.0100248	P04379	Beta3 adrenergic receptor signaling pathway	Signaling	SynapticSignaling	P04379	Beta3 adrenergic receptor signaling pathway	Signaling	SynapticSignaling
0.0105636	P00043	Muscarinic acetylcholine receptor 2 and 4 signaling pathway	Signaling	SynapticSignaling	P00037	Ionotropic glutamate receptor pathway	Signaling	SynapticSignaling
0.0105636	P00053	T cell activation	Signaling	ImmuneSignaling	P00037	Ionotropic glutamate receptor pathway	Signaling	SynapticSignaling
0.0105636	P04377	Beta1 adrenergic receptor signaling pathway	Signaling	SynapticSignaling	P00037	Ionotropic glutamate receptor pathway	Signaling	SynapticSignaling
0.0105636	P04379	Beta3 adrenergic receptor signaling pathway	Signaling	SynapticSignaling	P00048	PI3 kinase pathway	Signaling	Others
0.0105636	P05917	Opioid proopiomelanocortin pathway	Signaling	SynapticSignaling	P00059	p53 pathway	Signaling	Others
0.0120991	P05728	Anandamide degradation	Catabolism	SynapticSignaling	P00019	Endothelin signaling pathway	Signaling	SynapticSignaling
0.0120991	P05728	Anandamide degradation	Catabolism	SynapticSignaling	P00037	Ionotropic glutamate receptor pathway	Signaling	SynapticSignaling
0.0145351	P00042	Muscarinic acetylcholine receptor 1 and 3 signaling pathway	Signaling	SynapticSignaling	P00037	Ionotropic glutamate receptor pathway	Signaling	SynapticSignaling
0.0152863	P00021	FGF signaling pathway	Signaling	Others	P00019	Endothelin signaling pathway	Signaling	SynapticSignaling
0.0152863	P00027	Heterotrimeric G-protein signaling pathway-Gq alpha and Go alpha mediated pathway	Signaling	Others	P00019	Endothelin signaling pathway	Signaling	SynapticSignaling
0.0152863	P04374	5HT2 type receptor mediated signaling pathway	Signaling	SynapticSignaling	P00021	FGF signaling pathway	Signaling	Others
0.0152863	P04375	5HT3 type receptor mediated signaling pathway	Signaling	SynapticSignaling	P00021	FGF signaling pathway	Signaling	Others
0.0152863	P00041	Metabotropic glutamate receptor group I pathway	Signaling	SynapticSignaling	P00027	Heterotrimeric G-protein signaling pathway-Gq alpha and Go alpha mediated pathway	Signaling	Others
0.0152863	P04379	Beta3 adrenergic receptor signaling pathway	Signaling	SynapticSignaling	P00027	Heterotrimeric G-protein signaling pathway-Gq alpha and Go alpha mediated pathway	Signaling	Others
0.0152863	P00031	Inflammation mediated by chemokine and cytokine signaling pathway	Signaling	ImmuneSignaling	P00029	Huntington disease	Disease	Unclassified
0.0152863	P02723	Adenine and hypoxanthine salvage pathway	Catabolism	Unclassified	P00042	Muscarinic acetylcholine receptor 1 and 3 signaling pathway	Signaling	SynapticSignaling
0.0152863	P04379	Beta3 adrenergic receptor signaling pathway	Signaling	SynapticSignaling	P00042	Muscarinic acetylcholine receptor 1 and 3 signaling pathway	Signaling	SynapticSignaling
0.0152863	P05918	p38 MAPK pathway	Signaling	Others	P00043	Muscarinic acetylcholine receptor 2 and 4 signaling pathway	Signaling	SynapticSignaling
0.0159131	P00057	Wnt signaling pathway	Signaling	Others	P00037	Ionotropic glutamate receptor pathway	Signaling	SynapticSignaling
0.0160649	P05918	p38 MAPK pathway	Signaling	Others	P02785	Valine biosynthesis	Biosynthesis	Unclassified
0.0166743	P02723	Adenine and hypoxanthine salvage pathway	Catabolism	Unclassified	P00003	Alzheimer disease-amyloid secretase pathway	Disease	Unclassified
0.0166743	P00048	PI3 kinase pathway	Signaling	Others	P00006	Apoptosis signaling pathway	Signaling	ImmuneSignaling
0.0166743	P00018	EGF receptor signaling pathway	Signaling	EndocrineSignaling	P00016	Cytoskeletal regulation by Rho GTPase	Development	Unclassified
0.0166743	P00021	FGF signaling pathway	Signaling	Others	P00016	Cytoskeletal regulation by Rho GTPase	Development	Unclassified
0.0166743	P00037	Ionotropic glutamate receptor pathway	Signaling	SynapticSignaling	P00016	Cytoskeletal regulation by Rho GTPase	Development	Unclassified
0.0166743	P00041	Metabotropic glutamate receptor group I pathway	Signaling	SynapticSignaling	P00016	Cytoskeletal regulation by Rho GTPase	Development	Unclassified
0.0166743	P04374	5HT2 type receptor mediated signaling pathway	Signaling	SynapticSignaling	P00016	Cytoskeletal regulation by Rho GTPase	Development	Unclassified
0.0166743	P04375	5HT3 type receptor mediated signaling pathway	Signaling	SynapticSignaling	P00016	Cytoskeletal regulation by Rho GTPase	Development	Unclassified
0.0166743	P04385	Histamine H1 receptor mediated signaling pathway	Signaling	SynapticImmuneSignaling	P00016	Cytoskeletal regulation by Rho GTPase	Development	Unclassified
0.0166743	P00034	Integrin signalling pathway	Signaling	Others	P00019	Endothelin signaling pathway	Signaling	SynapticSignaling
0.0166743	P00037	Ionotropic glutamate receptor pathway	Signaling	SynapticSignaling	P00026	Heterotrimeric G-protein signaling pathway-Gi alpha and Gs alpha mediated pathway	Signaling	Others
0.0166743	P00048	PI3 kinase pathway	Signaling	Others	P00026	Heterotrimeric G-protein signaling pathway-Gi alpha and Gs alpha mediated pathway	Signaling	Others
0.0166743	P00037	Ionotropic glutamate receptor pathway	Signaling	SynapticSignaling	P00034	Integrin signalling pathway	Signaling	Others
0.0166743	P00039	Metabotropic glutamate receptor group III pathway	Signaling	SynapticSignaling	P00034	Integrin signalling pathway	Signaling	Others
0.0166743	P00040	Metabotropic glutamate receptor group II pathway	Signaling	SynapticSignaling	P00034	Integrin signalling pathway	Signaling	Others
0.0166743	P04374	5HT2 type receptor mediated signaling pathway	Signaling	SynapticSignaling	P00034	Integrin signalling pathway	Signaling	Others
0.0166743	P04375	5HT3 type receptor mediated signaling pathway	Signaling	SynapticSignaling	P00034	Integrin signalling pathway	Signaling	Others
0.0166743	P00054	Toll receptor signaling pathway	Signaling	ImmuneSignaling	P00041	Metabotropic glutamate receptor group I pathway	Signaling	SynapticSignaling
0.0166743	P04374	5HT2 type receptor mediated signaling pathway	Signaling	SynapticSignaling	P00054	Toll receptor signaling pathway	Signaling	ImmuneSignaling
0.0166743	P04375	5HT3 type receptor mediated signaling pathway	Signaling	SynapticSignaling	P00054	Toll receptor signaling pathway	Signaling	ImmuneSignaling
0.0166743	P04385	Histamine H1 receptor mediated signaling pathway	Signaling	SynapticImmuneSignaling	P00054	Toll receptor signaling pathway	Signaling	ImmuneSignaling
0.0166743	P05914	Nicotine degradation	Catabolism	SynapticSignaling	P04387	Histamine synthesis	Biosynthesis	SynapticImmuneSignaling
0.0166743	P05917	Opioid proopiomelanocortin pathway	Signaling	SynapticSignaling	P05914	Nicotine degradation	Catabolism	SynapticSignaling
0.0183814	P00048	PI3 kinase pathway	Signaling	Others	P00018	EGF receptor signaling pathway	Signaling	EndocrineSignaling
0.0183814	P00040	Metabotropic glutamate receptor group II pathway	Signaling	SynapticSignaling	P00019	Endothelin signaling pathway	Signaling	SynapticSignaling
0.0183814	P00041	Metabotropic glutamate receptor group I pathway	Signaling	SynapticSignaling	P00019	Endothelin signaling pathway	Signaling	SynapticSignaling
0.0183814	P04374	5HT2 type receptor mediated signaling pathway	Signaling	SynapticSignaling	P00019	Endothelin signaling pathway	Signaling	SynapticSignaling
0.0183814	P04375	5HT3 type receptor mediated signaling pathway	Signaling	SynapticSignaling	P00019	Endothelin signaling pathway	Signaling	SynapticSignaling
0.0183814	P04379	Beta3 adrenergic receptor signaling pathway	Signaling	SynapticSignaling	P00019	Endothelin signaling pathway	Signaling	SynapticSignaling
0.0183814	P04385	Histamine H1 receptor mediated signaling pathway	Signaling	SynapticImmuneSignaling	P00019	Endothelin signaling pathway	Signaling	SynapticSignaling
0.0183814	P00048	PI3 kinase pathway	Signaling	Others	P00021	FGF signaling pathway	Signaling	Others
0.0183814	P00059	p53 pathway	Signaling	Others	P00029	Huntington disease	Disease	Unclassified
0.0183814	P00042	Muscarinic acetylcholine receptor 1 and 3 signaling pathway	Signaling	SynapticSignaling	P00031	Inflammation mediated by chemokine and cytokine signaling pathway	Signaling	ImmuneSignaling
0.0183814	P05918	p38 MAPK pathway	Signaling	Others	P00034	Integrin signalling pathway	Signaling	Others
0.0183814	P04374	5HT2 type receptor mediated signaling pathway	Signaling	SynapticSignaling	P00041	Metabotropic glutamate receptor group I pathway	Signaling	SynapticSignaling
0.0183814	P04375	5HT3 type receptor mediated signaling pathway	Signaling	SynapticSignaling	P00041	Metabotropic glutamate receptor group I pathway	Signaling	SynapticSignaling
0.0183814	P04379	Beta3 adrenergic receptor signaling pathway	Signaling	SynapticSignaling	P00041	Metabotropic glutamate receptor group I pathway	Signaling	SynapticSignaling
0.0183814	P00048	PI3 kinase pathway	Signaling	Others	P00042	Muscarinic acetylcholine receptor 1 and 3 signaling pathway	Signaling	SynapticSignaling
0.0183814	P04387	Histamine synthesis	Biosynthesis	SynapticImmuneSignaling	P00059	p53 pathway	Signaling	Others
0.0183814	P04379	Beta3 adrenergic receptor signaling pathway	Signaling	SynapticSignaling	P04374	5HT2 type receptor mediated signaling pathway	Signaling	SynapticSignaling
0.0183814	P04387	Histamine synthesis	Biosynthesis	SynapticImmuneSignaling	P04374	5HT2 type receptor mediated signaling pathway	Signaling	SynapticSignaling
0.0183814	P04379	Beta3 adrenergic receptor signaling pathway	Signaling	SynapticSignaling	P04375	5HT3 type receptor mediated signaling pathway	Signaling	SynapticSignaling
0.0183814	P04387	Histamine synthesis	Biosynthesis	SynapticImmuneSignaling	P04375	5HT3 type receptor mediated signaling pathway	Signaling	SynapticSignaling
0.0183814	P05731	GABA-B receptor II signaling	Signaling	SynapticSignaling	P04379	Beta3 adrenergic receptor signaling pathway	Signaling	SynapticSignaling
0.0183814	P04387	Histamine synthesis	Biosynthesis	SynapticImmuneSignaling	P04385	Histamine H1 receptor mediated signaling pathway	Signaling	SynapticImmuneSignaling
0.0195277	P00045	Notch signaling pathway	Signaling	Others	P00045	Notch signaling pathway	Signaling	Others
0.0200116	P00054	Toll receptor signaling pathway	Signaling	ImmuneSignaling	P00003	Alzheimer disease-amyloid secretase pathway	Disease	Unclassified
0.0200116	P00054	Toll receptor signaling pathway	Signaling	ImmuneSignaling	P00006	Apoptosis signaling pathway	Signaling	ImmuneSignaling
0.0200116	P00029	Huntington disease	Disease	Unclassified	P00016	Cytoskeletal regulation by Rho GTPase	Development	Unclassified
0.0200116	P00048	PI3 kinase pathway	Signaling	Others	P00019	Endothelin signaling pathway	Signaling	SynapticSignaling
0.0200116	P00040	Metabotropic glutamate receptor group II pathway	Signaling	SynapticSignaling	P00024	Glycolysis	Metabolism	Unclassified
0.0200116	P00039	Metabotropic glutamate receptor group III pathway	Signaling	SynapticSignaling	P00031	Inflammation mediated by chemokine and cytokine signaling pathway	Signaling	ImmuneSignaling
0.0200116	P00041	Metabotropic glutamate receptor group I pathway	Signaling	SynapticSignaling	P00031	Inflammation mediated by chemokine and cytokine signaling pathway	Signaling	ImmuneSignaling
0.0200116	P00048	PI3 kinase pathway	Signaling	Others	P00031	Inflammation mediated by chemokine and cytokine signaling pathway	Signaling	ImmuneSignaling
0.0200116	P04379	Beta3 adrenergic receptor signaling pathway	Signaling	SynapticSignaling	P00031	Inflammation mediated by chemokine and cytokine signaling pathway	Signaling	ImmuneSignaling
0.0200116	P05731	GABA-B receptor II signaling	Signaling	SynapticSignaling	P00031	Inflammation mediated by chemokine and cytokine signaling pathway	Signaling	ImmuneSignaling
0.0200116	P05917	Opioid proopiomelanocortin pathway	Signaling	SynapticSignaling	P00031	Inflammation mediated by chemokine and cytokine signaling pathway	Signaling	ImmuneSignaling
0.0200116	P04380	Cortocotropin releasing factor receptor signaling pathway	Signaling	EndocrineSignaling	P00037	Ionotropic glutamate receptor pathway	Signaling	SynapticSignaling
0.0200116	P00048	PI3 kinase pathway	Signaling	Others	P00040	Metabotropic glutamate receptor group II pathway	Signaling	SynapticSignaling
0.0200116	P04371	5-Hydroxytryptamine biosynthesis	Biosynthesis	SynapticSignaling	P00048	PI3 kinase pathway	Signaling	Others
0.0200116	P04374	5HT2 type receptor mediated signaling pathway	Signaling	SynapticSignaling	P00048	PI3 kinase pathway	Signaling	Others
0.0200116	P04375	5HT3 type receptor mediated signaling pathway	Signaling	SynapticSignaling	P00048	PI3 kinase pathway	Signaling	Others
0.0200116	P04385	Histamine H1 receptor mediated signaling pathway	Signaling	SynapticImmuneSignaling	P00048	PI3 kinase pathway	Signaling	Others
0.0200116	P04387	Histamine synthesis	Biosynthesis	SynapticImmuneSignaling	P00048	PI3 kinase pathway	Signaling	Others
0.0200116	P04391	Oxytocin receptor mediated signaling pathway	Signaling	SynapticSignaling	P00048	PI3 kinase pathway	Signaling	Others
0.0200116	P05731	GABA-B receptor II signaling	Signaling	SynapticSignaling	P00048	PI3 kinase pathway	Signaling	Others
0.0209944	P00057	Wnt signaling pathway	Signaling	Others	P00019	Endothelin signaling pathway	Signaling	SynapticSignaling
0.0209944	P04385	Histamine H1 receptor mediated signaling pathway	Signaling	SynapticImmuneSignaling	P00037	Ionotropic glutamate receptor pathway	Signaling	SynapticSignaling
0.0209944	P00039	Metabotropic glutamate receptor group III pathway	Signaling	SynapticSignaling	P00039	Metabotropic glutamate receptor group III pathway	Signaling	SynapticSignaling
0.0209944	P04387	Histamine synthesis	Biosynthesis	SynapticImmuneSignaling	P04387	Histamine synthesis	Biosynthesis	SynapticImmuneSignaling
0.0250873	P05918	p38 MAPK pathway	Signaling	Others	P00057	Wnt signaling pathway	Signaling	Others
0.0268715	P00037	Ionotropic glutamate receptor pathway	Signaling	SynapticSignaling	P00012	Cadherin signaling pathway	Signaling	Others
0.0268715	P00037	Ionotropic glutamate receptor pathway	Signaling	SynapticSignaling	P00018	EGF receptor signaling pathway	Signaling	EndocrineSignaling
0.0268715	P00057	Wnt signaling pathway	Signaling	Others	P00018	EGF receptor signaling pathway	Signaling	EndocrineSignaling
0.0268715	P00057	Wnt signaling pathway	Signaling	Others	P00021	FGF signaling pathway	Signaling	Others
0.0268715	P05728	Anandamide degradation	Catabolism	SynapticSignaling	P00057	Wnt signaling pathway	Signaling	Others
0.0268715	P05918	p38 MAPK pathway	Signaling	Others	P04374	5HT2 type receptor mediated signaling pathway	Signaling	SynapticSignaling
0.0268715	P05918	p38 MAPK pathway	Signaling	Others	P04375	5HT3 type receptor mediated signaling pathway	Signaling	SynapticSignaling
0.0268715	P05918	p38 MAPK pathway	Signaling	Others	P04379	Beta3 adrenergic receptor signaling pathway	Signaling	SynapticSignaling
0.0268715	P05918	p38 MAPK pathway	Signaling	Others	P05731	GABA-B receptor II signaling	Signaling	SynapticSignaling
0.0270528	P00037	Ionotropic glutamate receptor pathway	Signaling	SynapticSignaling	P00010	B cell activation	Signaling	ImmuneSignaling
0.0270528	P00019	Endothelin signaling pathway	Signaling	SynapticSignaling	P00018	EGF receptor signaling pathway	Signaling	EndocrineSignaling
0.0270528	P04374	5HT2 type receptor mediated signaling pathway	Signaling	SynapticSignaling	P00018	EGF receptor signaling pathway	Signaling	EndocrineSignaling
0.0270528	P04375	5HT3 type receptor mediated signaling pathway	Signaling	SynapticSignaling	P00018	EGF receptor signaling pathway	Signaling	EndocrineSignaling
0.0270528	P00049	Parkinson disease	Disease	Unclassified	P00019	Endothelin signaling pathway	Signaling	SynapticSignaling
0.0270528	P00040	Metabotropic glutamate receptor group II pathway	Signaling	SynapticSignaling	P00021	FGF signaling pathway	Signaling	Others
0.0270528	P00041	Metabotropic glutamate receptor group I pathway	Signaling	SynapticSignaling	P00021	FGF signaling pathway	Signaling	Others
0.0270528	P05731	GABA-B receptor II signaling	Signaling	SynapticSignaling	P00021	FGF signaling pathway	Signaling	Others
0.0270528	P00040	Metabotropic glutamate receptor group II pathway	Signaling	SynapticSignaling	P00027	Heterotrimeric G-protein signaling pathway-Gq alpha and Go alpha mediated pathway	Signaling	Others
0.0270528	P04374	5HT2 type receptor mediated signaling pathway	Signaling	SynapticSignaling	P00027	Heterotrimeric G-protein signaling pathway-Gq alpha and Go alpha mediated pathway	Signaling	Others
0.0270528	P04375	5HT3 type receptor mediated signaling pathway	Signaling	SynapticSignaling	P00027	Heterotrimeric G-protein signaling pathway-Gq alpha and Go alpha mediated pathway	Signaling	Others
0.0270528	P00043	Muscarinic acetylcholine receptor 2 and 4 signaling pathway	Signaling	SynapticSignaling	P00029	Huntington disease	Disease	Unclassified
0.0270528	P00053	T cell activation	Signaling	ImmuneSignaling	P00029	Huntington disease	Disease	Unclassified
0.0270528	P00059	p53 pathway	Signaling	Others	P00031	Inflammation mediated by chemokine and cytokine signaling pathway	Signaling	ImmuneSignaling
0.0270528	P00041	Metabotropic glutamate receptor group I pathway	Signaling	SynapticSignaling	P00039	Metabotropic glutamate receptor group III pathway	Signaling	SynapticSignaling
0.0270528	P04379	Beta3 adrenergic receptor signaling pathway	Signaling	SynapticSignaling	P00039	Metabotropic glutamate receptor group III pathway	Signaling	SynapticSignaling
0.0270528	P00049	Parkinson disease	Disease	Unclassified	P00040	Metabotropic glutamate receptor group II pathway	Signaling	SynapticSignaling
0.0270528	P00043	Muscarinic acetylcholine receptor 2 and 4 signaling pathway	Signaling	SynapticSignaling	P00042	Muscarinic acetylcholine receptor 1 and 3 signaling pathway	Signaling	SynapticSignaling
0.027711	P05918	p38 MAPK pathway	Signaling	Others	P04387	Histamine synthesis	Biosynthesis	SynapticImmuneSignaling
0.0314936	P02723	Adenine and hypoxanthine salvage pathway	Catabolism	Unclassified	P00059	p53 pathway	Signaling	Others
0.0325905	P00037	Ionotropic glutamate receptor pathway	Signaling	SynapticSignaling	P00002	Alpha adrenergic receptor signaling pathway	Signaling	EndocrineSignaling
0.0325905	P00037	Ionotropic glutamate receptor pathway	Signaling	SynapticSignaling	P00005	Angiogenesis	Physiology	Unclassified
0.0325905	P00016	Cytoskeletal regulation by Rho GTPase	Development	Unclassified	P00016	Cytoskeletal regulation by Rho GTPase	Development	Unclassified
0.0325905	P00043	Muscarinic acetylcholine receptor 2 and 4 signaling pathway	Signaling	SynapticSignaling	P00016	Cytoskeletal regulation by Rho GTPase	Development	Unclassified
0.0325905	P00053	T cell activation	Signaling	ImmuneSignaling	P00016	Cytoskeletal regulation by Rho GTPase	Development	Unclassified
0.0325905	P00054	Toll receptor signaling pathway	Signaling	ImmuneSignaling	P00016	Cytoskeletal regulation by Rho GTPase	Development	Unclassified
0.0325905	P00059	p53 pathway	Signaling	Others	P00016	Cytoskeletal regulation by Rho GTPase	Development	Unclassified
0.0325905	P04371	5-Hydroxytryptamine biosynthesis	Biosynthesis	SynapticSignaling	P00016	Cytoskeletal regulation by Rho GTPase	Development	Unclassified
0.0325905	P04376	5HT4 type receptor mediated signaling pathway	Signaling	SynapticSignaling	P00016	Cytoskeletal regulation by Rho GTPase	Development	Unclassified
0.0325905	P04377	Beta1 adrenergic receptor signaling pathway	Signaling	SynapticSignaling	P00016	Cytoskeletal regulation by Rho GTPase	Development	Unclassified
0.0325905	P04380	Cortocotropin releasing factor receptor signaling pathway	Signaling	EndocrineSignaling	P00016	Cytoskeletal regulation by Rho GTPase	Development	Unclassified
0.0325905	P04391	Oxytocin receptor mediated signaling pathway	Signaling	SynapticSignaling	P00016	Cytoskeletal regulation by Rho GTPase	Development	Unclassified
0.0325905	P05914	Nicotine degradation	Catabolism	SynapticSignaling	P00016	Cytoskeletal regulation by Rho GTPase	Development	Unclassified
0.0325905	P00025	Hedgehog signaling pathway	Signaling	Others	P00018	EGF receptor signaling pathway	Signaling	EndocrineSignaling
0.0325905	P00025	Hedgehog signaling pathway	Signaling	Others	P00021	FGF signaling pathway	Signaling	Others
0.0325905	P00048	PI3 kinase pathway	Signaling	Others	P00024	Glycolysis	Metabolism	Unclassified
0.0325905	P00054	Toll receptor signaling pathway	Signaling	ImmuneSignaling	P00024	Glycolysis	Metabolism	Unclassified
0.0325905	P00060	Ubiquitin proteasome pathway	Catabolism	Unclassified	P00024	Glycolysis	Metabolism	Unclassified
0.0325905	P00027	Heterotrimeric G-protein signaling pathway-Gq alpha and Go alpha mediated pathway	Signaling	Others	P00025	Hedgehog signaling pathway	Signaling	Others
0.0325905	P00029	Huntington disease	Disease	Unclassified	P00025	Hedgehog signaling pathway	Signaling	Others
0.0325905	P00037	Ionotropic glutamate receptor pathway	Signaling	SynapticSignaling	P00025	Hedgehog signaling pathway	Signaling	Others
0.0325905	P00039	Metabotropic glutamate receptor group III pathway	Signaling	SynapticSignaling	P00025	Hedgehog signaling pathway	Signaling	Others
0.0325905	P00041	Metabotropic glutamate receptor group I pathway	Signaling	SynapticSignaling	P00025	Hedgehog signaling pathway	Signaling	Others
0.0325905	P00042	Muscarinic acetylcholine receptor 1 and 3 signaling pathway	Signaling	SynapticSignaling	P00025	Hedgehog signaling pathway	Signaling	Others
0.0325905	P00049	Parkinson disease	Disease	Unclassified	P00025	Hedgehog signaling pathway	Signaling	Others
0.0325905	P04379	Beta3 adrenergic receptor signaling pathway	Signaling	SynapticSignaling	P00025	Hedgehog signaling pathway	Signaling	Others
0.0325905	P05728	Anandamide degradation	Catabolism	SynapticSignaling	P00025	Hedgehog signaling pathway	Signaling	Others
0.0325905	P05918	p38 MAPK pathway	Signaling	Others	P00025	Hedgehog signaling pathway	Signaling	Others
0.0325905	P00054	Toll receptor signaling pathway	Signaling	ImmuneSignaling	P00026	Heterotrimeric G-protein signaling pathway-Gi alpha and Gs alpha mediated pathway	Signaling	Others
0.0325905	P00041	Metabotropic glutamate receptor group I pathway	Signaling	SynapticSignaling	P00034	Integrin signalling pathway	Signaling	Others
0.0325905	P00054	Toll receptor signaling pathway	Signaling	ImmuneSignaling	P00034	Integrin signalling pathway	Signaling	Others
0.0325905	P04376	5HT4 type receptor mediated signaling pathway	Signaling	SynapticSignaling	P00034	Integrin signalling pathway	Signaling	Others
0.0325905	P04377	Beta1 adrenergic receptor signaling pathway	Signaling	SynapticSignaling	P00034	Integrin signalling pathway	Signaling	Others
0.0325905	P04379	Beta3 adrenergic receptor signaling pathway	Signaling	SynapticSignaling	P00034	Integrin signalling pathway	Signaling	Others
0.0325905	P05731	GABA-B receptor II signaling	Signaling	SynapticSignaling	P00034	Integrin signalling pathway	Signaling	Others
0.0325905	P00059	p53 pathway	Signaling	Others	P00041	Metabotropic glutamate receptor group I pathway	Signaling	SynapticSignaling
0.0325905	P05914	Nicotine degradation	Catabolism	SynapticSignaling	P00041	Metabotropic glutamate receptor group I pathway	Signaling	SynapticSignaling
0.0325905	P00054	Toll receptor signaling pathway	Signaling	ImmuneSignaling	P00048	PI3 kinase pathway	Signaling	Others
0.0325905	P02723	Adenine and hypoxanthine salvage pathway	Catabolism	Unclassified	P00048	PI3 kinase pathway	Signaling	Others
0.0325905	P04371	5-Hydroxytryptamine biosynthesis	Biosynthesis	SynapticSignaling	P00054	Toll receptor signaling pathway	Signaling	ImmuneSignaling
0.0325905	P04376	5HT4 type receptor mediated signaling pathway	Signaling	SynapticSignaling	P00054	Toll receptor signaling pathway	Signaling	ImmuneSignaling
0.0325905	P04391	Oxytocin receptor mediated signaling pathway	Signaling	SynapticSignaling	P00054	Toll receptor signaling pathway	Signaling	ImmuneSignaling
0.0325905	P05731	GABA-B receptor II signaling	Signaling	SynapticSignaling	P02723	Adenine and hypoxanthine salvage pathway	Catabolism	Unclassified
0.0325905	P05914	Nicotine degradation	Catabolism	SynapticSignaling	P05727	Anandamide biosynthesis	Biosynthesis	SynapticSignaling
0.032721	P05918	p38 MAPK pathway	Signaling	Others	P00006	Apoptosis signaling pathway	Signaling	ImmuneSignaling
0.032721	P00012	Cadherin signaling pathway	Signaling	Others	P00012	Cadherin signaling pathway	Signaling	Others
0.032721	P00037	Ionotropic glutamate receptor pathway	Signaling	SynapticSignaling	P00021	FGF signaling pathway	Signaling	Others
0.032721	P00049	Parkinson disease	Disease	Unclassified	P00029	Huntington disease	Disease	Unclassified
0.0333509	P00045	Notch signaling pathway	Signaling	Others	P00004	Alzheimer disease-presenilin pathway	Disease	Unclassified
0.0334656	P00029	Huntington disease	Disease	Unclassified	P00006	Apoptosis signaling pathway	Signaling	ImmuneSignaling
0.0334656	P00019	Endothelin signaling pathway	Signaling	SynapticSignaling	P00010	B cell activation	Signaling	ImmuneSignaling
0.0334656	P00054	Toll receptor signaling pathway	Signaling	ImmuneSignaling	P00012	Cadherin signaling pathway	Signaling	Others
0.0334656	P00059	p53 pathway	Signaling	Others	P00012	Cadherin signaling pathway	Signaling	Others
0.0334656	P05918	p38 MAPK pathway	Signaling	Others	P00016	Cytoskeletal regulation by Rho GTPase	Development	Unclassified
0.0334656	P00031	Inflammation mediated by chemokine and cytokine signaling pathway	Signaling	ImmuneSignaling	P00018	EGF receptor signaling pathway	Signaling	EndocrineSignaling
0.0334656	P02723	Adenine and hypoxanthine salvage pathway	Catabolism	Unclassified	P00018	EGF receptor signaling pathway	Signaling	EndocrineSignaling
0.0334656	P00053	T cell activation	Signaling	ImmuneSignaling	P00019	Endothelin signaling pathway	Signaling	SynapticSignaling
0.0334656	P04391	Oxytocin receptor mediated signaling pathway	Signaling	SynapticSignaling	P00019	Endothelin signaling pathway	Signaling	SynapticSignaling
0.0334656	P05731	GABA-B receptor II signaling	Signaling	SynapticSignaling	P00019	Endothelin signaling pathway	Signaling	SynapticSignaling
0.0334656	P00031	Inflammation mediated by chemokine and cytokine signaling pathway	Signaling	ImmuneSignaling	P00021	FGF signaling pathway	Signaling	Others
0.0334656	P00048	PI3 kinase pathway	Signaling	Others	P00027	Heterotrimeric G-protein signaling pathway-Gq alpha and Go alpha mediated pathway	Signaling	Others
0.0334656	P00048	PI3 kinase pathway	Signaling	Others	P00029	Huntington disease	Disease	Unclassified
0.0334656	P00054	Toll receptor signaling pathway	Signaling	ImmuneSignaling	P00029	Huntington disease	Disease	Unclassified
0.0334656	P02723	Adenine and hypoxanthine salvage pathway	Catabolism	Unclassified	P00037	Ionotropic glutamate receptor pathway	Signaling	SynapticSignaling
0.0334656	P00043	Muscarinic acetylcholine receptor 2 and 4 signaling pathway	Signaling	SynapticSignaling	P00039	Metabotropic glutamate receptor group III pathway	Signaling	SynapticSignaling
0.0334656	P00048	PI3 kinase pathway	Signaling	Others	P00039	Metabotropic glutamate receptor group III pathway	Signaling	SynapticSignaling
0.0334656	P00053	T cell activation	Signaling	ImmuneSignaling	P00039	Metabotropic glutamate receptor group III pathway	Signaling	SynapticSignaling
0.0334656	P00040	Metabotropic glutamate receptor group II pathway	Signaling	SynapticSignaling	P00040	Metabotropic glutamate receptor group II pathway	Signaling	SynapticSignaling
0.0334656	P00041	Metabotropic glutamate receptor group I pathway	Signaling	SynapticSignaling	P00040	Metabotropic glutamate receptor group II pathway	Signaling	SynapticSignaling
0.0334656	P00053	T cell activation	Signaling	ImmuneSignaling	P00040	Metabotropic glutamate receptor group II pathway	Signaling	SynapticSignaling
0.0334656	P04374	5HT2 type receptor mediated signaling pathway	Signaling	SynapticSignaling	P00040	Metabotropic glutamate receptor group II pathway	Signaling	SynapticSignaling
0.0334656	P04375	5HT3 type receptor mediated signaling pathway	Signaling	SynapticSignaling	P00040	Metabotropic glutamate receptor group II pathway	Signaling	SynapticSignaling
0.0334656	P04379	Beta3 adrenergic receptor signaling pathway	Signaling	SynapticSignaling	P00040	Metabotropic glutamate receptor group II pathway	Signaling	SynapticSignaling
0.0334656	P04387	Histamine synthesis	Biosynthesis	SynapticImmuneSignaling	P00040	Metabotropic glutamate receptor group II pathway	Signaling	SynapticSignaling
0.0334656	P05917	Opioid proopiomelanocortin pathway	Signaling	SynapticSignaling	P00040	Metabotropic glutamate receptor group II pathway	Signaling	SynapticSignaling
0.0334656	P00041	Metabotropic glutamate receptor group I pathway	Signaling	SynapticSignaling	P00041	Metabotropic glutamate receptor group I pathway	Signaling	SynapticSignaling
0.0334656	P00048	PI3 kinase pathway	Signaling	Others	P00041	Metabotropic glutamate receptor group I pathway	Signaling	SynapticSignaling
0.0334656	P05731	GABA-B receptor II signaling	Signaling	SynapticSignaling	P00041	Metabotropic glutamate receptor group I pathway	Signaling	SynapticSignaling
0.0334656	P05917	Opioid proopiomelanocortin pathway	Signaling	SynapticSignaling	P00041	Metabotropic glutamate receptor group I pathway	Signaling	SynapticSignaling
0.0334656	P00057	Wnt signaling pathway	Signaling	Others	P00048	PI3 kinase pathway	Signaling	Others
0.0334656	P00053	T cell activation	Signaling	ImmuneSignaling	P00053	T cell activation	Signaling	ImmuneSignaling
0.0334656	P00057	Wnt signaling pathway	Signaling	Others	P00054	Toll receptor signaling pathway	Signaling	ImmuneSignaling
0.0334656	P05728	Anandamide degradation	Catabolism	SynapticSignaling	P00054	Toll receptor signaling pathway	Signaling	ImmuneSignaling
0.0334656	P00059	p53 pathway	Signaling	Others	P00057	Wnt signaling pathway	Signaling	Others
0.0334656	P04387	Histamine synthesis	Biosynthesis	SynapticImmuneSignaling	P02723	Adenine and hypoxanthine salvage pathway	Catabolism	Unclassified
0.0334656	P05914	Nicotine degradation	Catabolism	SynapticSignaling	P02723	Adenine and hypoxanthine salvage pathway	Catabolism	Unclassified
0.0334656	P04374	5HT2 type receptor mediated signaling pathway	Signaling	SynapticSignaling	P04374	5HT2 type receptor mediated signaling pathway	Signaling	SynapticSignaling
0.0334656	P04375	5HT3 type receptor mediated signaling pathway	Signaling	SynapticSignaling	P04374	5HT2 type receptor mediated signaling pathway	Signaling	SynapticSignaling
0.0334656	P05731	GABA-B receptor II signaling	Signaling	SynapticSignaling	P04374	5HT2 type receptor mediated signaling pathway	Signaling	SynapticSignaling
0.0334656	P05917	Opioid proopiomelanocortin pathway	Signaling	SynapticSignaling	P04374	5HT2 type receptor mediated signaling pathway	Signaling	SynapticSignaling
0.0334656	P04375	5HT3 type receptor mediated signaling pathway	Signaling	SynapticSignaling	P04375	5HT3 type receptor mediated signaling pathway	Signaling	SynapticSignaling
0.0334656	P05731	GABA-B receptor II signaling	Signaling	SynapticSignaling	P04375	5HT3 type receptor mediated signaling pathway	Signaling	SynapticSignaling
0.0334656	P05917	Opioid proopiomelanocortin pathway	Signaling	SynapticSignaling	P04375	5HT3 type receptor mediated signaling pathway	Signaling	SynapticSignaling
0.0334656	P04391	Oxytocin receptor mediated signaling pathway	Signaling	SynapticSignaling	P04387	Histamine synthesis	Biosynthesis	SynapticImmuneSignaling
0.0334656	P05731	GABA-B receptor II signaling	Signaling	SynapticSignaling	P05731	GABA-B receptor II signaling	Signaling	SynapticSignaling
0.0351206	P05918	p38 MAPK pathway	Signaling	Others	P02723	Adenine and hypoxanthine salvage pathway	Catabolism	Unclassified
0.0359584	P00019	Endothelin signaling pathway	Signaling	SynapticSignaling	P00012	Cadherin signaling pathway	Signaling	Others
0.0359584	P00041	Metabotropic glutamate receptor group I pathway	Signaling	SynapticSignaling	P00029	Huntington disease	Disease	Unclassified
0.0359584	P02723	Adenine and hypoxanthine salvage pathway	Catabolism	Unclassified	P00029	Huntington disease	Disease	Unclassified
0.0359584	P00049	Parkinson disease	Disease	Unclassified	P00037	Ionotropic glutamate receptor pathway	Signaling	SynapticSignaling
0.0359584	P04391	Oxytocin receptor mediated signaling pathway	Signaling	SynapticSignaling	P00037	Ionotropic glutamate receptor pathway	Signaling	SynapticSignaling
0.0359584	P05731	GABA-B receptor II signaling	Signaling	SynapticSignaling	P00042	Muscarinic acetylcholine receptor 1 and 3 signaling pathway	Signaling	SynapticSignaling
0.0359584	P04379	Beta3 adrenergic receptor signaling pathway	Signaling	SynapticSignaling	P00057	Wnt signaling pathway	Signaling	Others
0.0359584	P05728	Anandamide degradation	Catabolism	SynapticSignaling	P04387	Histamine synthesis	Biosynthesis	SynapticImmuneSignaling
0.0379042	P00048	PI3 kinase pathway	Signaling	Others	P00003	Alzheimer disease-amyloid secretase pathway	Disease	Unclassified
0.0379042	P00019	Endothelin signaling pathway	Signaling	SynapticSignaling	P00006	Apoptosis signaling pathway	Signaling	ImmuneSignaling
0.0379042	P00042	Muscarinic acetylcholine receptor 1 and 3 signaling pathway	Signaling	SynapticSignaling	P00016	Cytoskeletal regulation by Rho GTPase	Development	Unclassified
0.0379042	P00031	Inflammation mediated by chemokine and cytokine signaling pathway	Signaling	ImmuneSignaling	P00019	Endothelin signaling pathway	Signaling	SynapticSignaling
0.0379042	P05914	Nicotine degradation	Catabolism	SynapticSignaling	P00019	Endothelin signaling pathway	Signaling	SynapticSignaling
0.0379042	P00041	Metabotropic glutamate receptor group I pathway	Signaling	SynapticSignaling	P00024	Glycolysis	Metabolism	Unclassified
0.0379042	P04374	5HT2 type receptor mediated signaling pathway	Signaling	SynapticSignaling	P00024	Glycolysis	Metabolism	Unclassified
0.0379042	P04375	5HT3 type receptor mediated signaling pathway	Signaling	SynapticSignaling	P00024	Glycolysis	Metabolism	Unclassified
0.0379042	P04385	Histamine H1 receptor mediated signaling pathway	Signaling	SynapticImmuneSignaling	P00024	Glycolysis	Metabolism	Unclassified
0.0379042	P00039	Metabotropic glutamate receptor group III pathway	Signaling	SynapticSignaling	P00026	Heterotrimeric G-protein signaling pathway-Gi alpha and Gs alpha mediated pathway	Signaling	Others
0.0379042	P00049	Parkinson disease	Disease	Unclassified	P00026	Heterotrimeric G-protein signaling pathway-Gi alpha and Gs alpha mediated pathway	Signaling	Others
0.0379042	P00054	Toll receptor signaling pathway	Signaling	ImmuneSignaling	P00027	Heterotrimeric G-protein signaling pathway-Gq alpha and Go alpha mediated pathway	Signaling	Others
0.0379042	P00034	Integrin signalling pathway	Signaling	Others	P00029	Huntington disease	Disease	Unclassified
0.0379042	P05914	Nicotine degradation	Catabolism	SynapticSignaling	P00029	Huntington disease	Disease	Unclassified
0.0379042	P00040	Metabotropic glutamate receptor group II pathway	Signaling	SynapticSignaling	P00031	Inflammation mediated by chemokine and cytokine signaling pathway	Signaling	ImmuneSignaling
0.0379042	P00043	Muscarinic acetylcholine receptor 2 and 4 signaling pathway	Signaling	SynapticSignaling	P00031	Inflammation mediated by chemokine and cytokine signaling pathway	Signaling	ImmuneSignaling
0.0379042	P04374	5HT2 type receptor mediated signaling pathway	Signaling	SynapticSignaling	P00031	Inflammation mediated by chemokine and cytokine signaling pathway	Signaling	ImmuneSignaling
0.0379042	P04375	5HT3 type receptor mediated signaling pathway	Signaling	SynapticSignaling	P00031	Inflammation mediated by chemokine and cytokine signaling pathway	Signaling	ImmuneSignaling
0.0379042	P05914	Nicotine degradation	Catabolism	SynapticSignaling	P00031	Inflammation mediated by chemokine and cytokine signaling pathway	Signaling	ImmuneSignaling
0.0379042	P05914	Nicotine degradation	Catabolism	SynapticSignaling	P00037	Ionotropic glutamate receptor pathway	Signaling	SynapticSignaling
0.0379042	P00048	PI3 kinase pathway	Signaling	Others	P00043	Muscarinic acetylcholine receptor 2 and 4 signaling pathway	Signaling	SynapticSignaling
0.0379042	P00059	p53 pathway	Signaling	Others	P00043	Muscarinic acetylcholine receptor 2 and 4 signaling pathway	Signaling	SynapticSignaling
0.0379042	P00049	Parkinson disease	Disease	Unclassified	P00048	PI3 kinase pathway	Signaling	Others
0.0379042	P04377	Beta1 adrenergic receptor signaling pathway	Signaling	SynapticSignaling	P00048	PI3 kinase pathway	Signaling	Others
0.0379042	P05728	Anandamide degradation	Catabolism	SynapticSignaling	P00048	PI3 kinase pathway	Signaling	Others
0.0379042	P05917	Opioid proopiomelanocortin pathway	Signaling	SynapticSignaling	P00048	PI3 kinase pathway	Signaling	Others
0.0379042	P00054	Toll receptor signaling pathway	Signaling	ImmuneSignaling	P00049	Parkinson disease	Disease	Unclassified
0.0379042	P05727	Anandamide biosynthesis	Biosynthesis	SynapticSignaling	P00054	Toll receptor signaling pathway	Signaling	ImmuneSignaling
0.0379042	P05727	Anandamide biosynthesis	Biosynthesis	SynapticSignaling	P00059	p53 pathway	Signaling	Others
0.0384106	P00057	Wnt signaling pathway	Signaling	Others	P00012	Cadherin signaling pathway	Signaling	Others
0.0384106	P00029	Huntington disease	Disease	Unclassified	P00021	FGF signaling pathway	Signaling	Others
0.0385657	P05918	p38 MAPK pathway	Signaling	Others	P00059	p53 pathway	Signaling	Others
0.0438552	P05918	p38 MAPK pathway	Signaling	Others	P00039	Metabotropic glutamate receptor group III pathway	Signaling	SynapticSignaling
0.0438552	P00057	Wnt signaling pathway	Signaling	Others	P00042	Muscarinic acetylcholine receptor 1 and 3 signaling pathway	Signaling	SynapticSignaling
0.0438552	P00057	Wnt signaling pathway	Signaling	Others	P00057	Wnt signaling pathway	Signaling	Others
0.0447078	P00018	EGF receptor signaling pathway	Signaling	EndocrineSignaling	P00012	Cadherin signaling pathway	Signaling	Others
0.0447078	P00021	FGF signaling pathway	Signaling	Others	P00012	Cadherin signaling pathway	Signaling	Others
0.0447078	P05728	Anandamide degradation	Catabolism	SynapticSignaling	P00012	Cadherin signaling pathway	Signaling	Others
0.0447078	P05728	Anandamide degradation	Catabolism	SynapticSignaling	P00040	Metabotropic glutamate receptor group II pathway	Signaling	SynapticSignaling
0.04732	P00037	Ionotropic glutamate receptor pathway	Signaling	SynapticSignaling	P00003	Alzheimer disease-amyloid secretase pathway	Disease	Unclassified
0.04732	P00040	Metabotropic glutamate receptor group II pathway	Signaling	SynapticSignaling	P00018	EGF receptor signaling pathway	Signaling	EndocrineSignaling
0.04732	P00041	Metabotropic glutamate receptor group I pathway	Signaling	SynapticSignaling	P00018	EGF receptor signaling pathway	Signaling	EndocrineSignaling
0.04732	P05731	GABA-B receptor II signaling	Signaling	SynapticSignaling	P00018	EGF receptor signaling pathway	Signaling	EndocrineSignaling
0.04732	P05917	Opioid proopiomelanocortin pathway	Signaling	SynapticSignaling	P00018	EGF receptor signaling pathway	Signaling	EndocrineSignaling
0.04732	P04387	Histamine synthesis	Biosynthesis	SynapticImmuneSignaling	P00019	Endothelin signaling pathway	Signaling	SynapticSignaling
0.04732	P05917	Opioid proopiomelanocortin pathway	Signaling	SynapticSignaling	P00021	FGF signaling pathway	Signaling	Others
0.04732	P00043	Muscarinic acetylcholine receptor 2 and 4 signaling pathway	Signaling	SynapticSignaling	P00027	Heterotrimeric G-protein signaling pathway-Gq alpha and Go alpha mediated pathway	Signaling	Others
0.04732	P02785	Valine biosynthesis	Biosynthesis	Unclassified	P00037	Ionotropic glutamate receptor pathway	Signaling	SynapticSignaling
0.04732	P05731	GABA-B receptor II signaling	Signaling	SynapticSignaling	P00039	Metabotropic glutamate receptor group III pathway	Signaling	SynapticSignaling
0.04732	P00049	Parkinson disease	Disease	Unclassified	P00041	Metabotropic glutamate receptor group I pathway	Signaling	SynapticSignaling
0.04732	P04385	Histamine H1 receptor mediated signaling pathway	Signaling	SynapticImmuneSignaling	P00041	Metabotropic glutamate receptor group I pathway	Signaling	SynapticSignaling
0.04732	P04376	5HT4 type receptor mediated signaling pathway	Signaling	SynapticSignaling	P00042	Muscarinic acetylcholine receptor 1 and 3 signaling pathway	Signaling	SynapticSignaling
0.04732	P00057	Wnt signaling pathway	Signaling	Others	P00053	T cell activation	Signaling	ImmuneSignaling
0.04732	P00059	p53 pathway	Signaling	Others	P00054	Toll receptor signaling pathway	Signaling	ImmuneSignaling
0.04732	P05914	Nicotine degradation	Catabolism	SynapticSignaling	P00059	p53 pathway	Signaling	Others
0.04732	P04379	Beta3 adrenergic receptor signaling pathway	Signaling	SynapticSignaling	P04371	5-Hydroxytryptamine biosynthesis	Biosynthesis	SynapticSignaling
0.04732	P04385	Histamine H1 receptor mediated signaling pathway	Signaling	SynapticImmuneSignaling	P04379	Beta3 adrenergic receptor signaling pathway	Signaling	SynapticSignaling
0.04732	P04391	Oxytocin receptor mediated signaling pathway	Signaling	SynapticSignaling	P04379	Beta3 adrenergic receptor signaling pathway	Signaling	SynapticSignaling
0.0476821	P05918	p38 MAPK pathway	Signaling	Others	P00042	Muscarinic acetylcholine receptor 1 and 3 signaling pathway	Signaling	SynapticSignaling

## Sheet: TableS6
Table S6. Pathway interactions in brain region pairs that are that are significantly different in AD-tract-bound.
P-value	pathway ID 1	Pathway Name 1	Pathway Type 1	Signaling Type 1	pathway ID 2	Pathway Name 2	Pathway Type 2	Signaling Type 2
2.4252e-06	P00054	Toll receptor signaling pathway	Signaling	ImmuneSignaling	P00054	Toll receptor signaling pathway	Signaling	ImmuneSignaling
2.71796e-05	P00054	Toll receptor signaling pathway	Signaling	ImmuneSignaling	P00019	Endothelin signaling pathway	Signaling	SynapticSignaling
2.71796e-05	P00054	Toll receptor signaling pathway	Signaling	ImmuneSignaling	P00021	FGF signaling pathway	Signaling	Others
2.71796e-05	P00054	Toll receptor signaling pathway	Signaling	ImmuneSignaling	P00053	T cell activation	Signaling	ImmuneSignaling
2.71796e-05	P05914	Nicotine degradation	Catabolism	SynapticSignaling	P00054	Toll receptor signaling pathway	Signaling	ImmuneSignaling
3.70513e-05	P00029	Huntington disease	Disease	Unclassified	P00019	Endothelin signaling pathway	Signaling	SynapticSignaling
3.70513e-05	P05918	p38 MAPK pathway	Signaling	Others	P00054	Toll receptor signaling pathway	Signaling	ImmuneSignaling
5.81322e-05	P00040	Metabotropic glutamate receptor group II pathway	Signaling	SynapticSignaling	P00037	Ionotropic glutamate receptor pathway	Signaling	SynapticSignaling
5.81322e-05	P00048	PI3 kinase pathway	Signaling	Others	P00037	Ionotropic glutamate receptor pathway	Signaling	SynapticSignaling
5.81322e-05	P04374	5HT2 type receptor mediated signaling pathway	Signaling	SynapticSignaling	P00037	Ionotropic glutamate receptor pathway	Signaling	SynapticSignaling
5.81322e-05	P04375	5HT3 type receptor mediated signaling pathway	Signaling	SynapticSignaling	P00037	Ionotropic glutamate receptor pathway	Signaling	SynapticSignaling
5.81322e-05	P00054	Toll receptor signaling pathway	Signaling	ImmuneSignaling	P00042	Muscarinic acetylcholine receptor 1 and 3 signaling pathway	Signaling	SynapticSignaling
8.98234e-05	P00037	Ionotropic glutamate receptor pathway	Signaling	SynapticSignaling	P00037	Ionotropic glutamate receptor pathway	Signaling	SynapticSignaling
8.98234e-05	P00041	Metabotropic glutamate receptor group I pathway	Signaling	SynapticSignaling	P00037	Ionotropic glutamate receptor pathway	Signaling	SynapticSignaling
9.02859e-05	P00054	Toll receptor signaling pathway	Signaling	ImmuneSignaling	P00018	EGF receptor signaling pathway	Signaling	EndocrineSignaling
9.02859e-05	P00054	Toll receptor signaling pathway	Signaling	ImmuneSignaling	P00031	Inflammation mediated by chemokine and cytokine signaling pathway	Signaling	ImmuneSignaling
9.02859e-05	P00054	Toll receptor signaling pathway	Signaling	ImmuneSignaling	P00037	Ionotropic glutamate receptor pathway	Signaling	SynapticSignaling
9.02859e-05	P00054	Toll receptor signaling pathway	Signaling	ImmuneSignaling	P00039	Metabotropic glutamate receptor group III pathway	Signaling	SynapticSignaling
9.02859e-05	P00054	Toll receptor signaling pathway	Signaling	ImmuneSignaling	P00040	Metabotropic glutamate receptor group II pathway	Signaling	SynapticSignaling
9.02859e-05	P04387	Histamine synthesis	Biosynthesis	SynapticImmuneSignaling	P00054	Toll receptor signaling pathway	Signaling	ImmuneSignaling
0.000114933	P00042	Muscarinic acetylcholine receptor 1 and 3 signaling pathway	Signaling	SynapticSignaling	P00019	Endothelin signaling pathway	Signaling	SynapticSignaling
0.000114933	P00039	Metabotropic glutamate receptor group III pathway	Signaling	SynapticSignaling	P00037	Ionotropic glutamate receptor pathway	Signaling	SynapticSignaling
0.000114933	P00042	Muscarinic acetylcholine receptor 1 and 3 signaling pathway	Signaling	SynapticSignaling	P00040	Metabotropic glutamate receptor group II pathway	Signaling	SynapticSignaling
0.000114933	P05918	p38 MAPK pathway	Signaling	Others	P00041	Metabotropic glutamate receptor group I pathway	Signaling	SynapticSignaling
0.000114933	P05918	p38 MAPK pathway	Signaling	Others	P00043	Muscarinic acetylcholine receptor 2 and 4 signaling pathway	Signaling	SynapticSignaling
0.000130426	P05918	p38 MAPK pathway	Signaling	Others	P00040	Metabotropic glutamate receptor group II pathway	Signaling	SynapticSignaling
0.00013638	P05918	p38 MAPK pathway	Signaling	Others	P00019	Endothelin signaling pathway	Signaling	SynapticSignaling
0.000190286	P00037	Ionotropic glutamate receptor pathway	Signaling	SynapticSignaling	P00031	Inflammation mediated by chemokine and cytokine signaling pathway	Signaling	ImmuneSignaling
0.000190286	P00043	Muscarinic acetylcholine receptor 2 and 4 signaling pathway	Signaling	SynapticSignaling	P00037	Ionotropic glutamate receptor pathway	Signaling	SynapticSignaling
0.00028352	P00037	Ionotropic glutamate receptor pathway	Signaling	SynapticSignaling	P00019	Endothelin signaling pathway	Signaling	SynapticSignaling
0.00028352	P00039	Metabotropic glutamate receptor group III pathway	Signaling	SynapticSignaling	P00019	Endothelin signaling pathway	Signaling	SynapticSignaling
0.00028352	P00042	Muscarinic acetylcholine receptor 1 and 3 signaling pathway	Signaling	SynapticSignaling	P00031	Inflammation mediated by chemokine and cytokine signaling pathway	Signaling	ImmuneSignaling
0.00028352	P00040	Metabotropic glutamate receptor group II pathway	Signaling	SynapticSignaling	P00039	Metabotropic glutamate receptor group III pathway	Signaling	SynapticSignaling
0.00028352	P05918	p38 MAPK pathway	Signaling	Others	P00048	PI3 kinase pathway	Signaling	Others
0.00029911	P00054	Toll receptor signaling pathway	Signaling	ImmuneSignaling	P00010	B cell activation	Signaling	ImmuneSignaling
0.00029911	P05914	Nicotine degradation	Catabolism	SynapticSignaling	P00012	Cadherin signaling pathway	Signaling	Others
0.00029911	P05728	Anandamide degradation	Catabolism	SynapticSignaling	P00016	Cytoskeletal regulation by Rho GTPase	Development	Unclassified
0.00029911	P00031	Inflammation mediated by chemokine and cytokine signaling pathway	Signaling	ImmuneSignaling	P00031	Inflammation mediated by chemokine and cytokine signaling pathway	Signaling	ImmuneSignaling
0.00029911	P00054	Toll receptor signaling pathway	Signaling	ImmuneSignaling	P00043	Muscarinic acetylcholine receptor 2 and 4 signaling pathway	Signaling	SynapticSignaling
0.00029911	P00048	PI3 kinase pathway	Signaling	Others	P00048	PI3 kinase pathway	Signaling	Others
0.00029911	P05914	Nicotine degradation	Catabolism	SynapticSignaling	P00057	Wnt signaling pathway	Signaling	Others
0.000310426	P05918	p38 MAPK pathway	Signaling	Others	P00037	Ionotropic glutamate receptor pathway	Signaling	SynapticSignaling
0.000349386	P00041	Metabotropic glutamate receptor group I pathway	Signaling	SynapticSignaling	P00027	Heterotrimeric G-protein signaling pathway-Gq alpha and Go alpha mediated pathway	Signaling	Others
0.000349386	P00043	Muscarinic acetylcholine receptor 2 and 4 signaling pathway	Signaling	SynapticSignaling	P00029	Huntington disease	Disease	Unclassified
0.000349386	P00042	Muscarinic acetylcholine receptor 1 and 3 signaling pathway	Signaling	SynapticSignaling	P00041	Metabotropic glutamate receptor group I pathway	Signaling	SynapticSignaling
0.000349386	P00043	Muscarinic acetylcholine receptor 2 and 4 signaling pathway	Signaling	SynapticSignaling	P00042	Muscarinic acetylcholine receptor 1 and 3 signaling pathway	Signaling	SynapticSignaling
0.000349386	P04374	5HT2 type receptor mediated signaling pathway	Signaling	SynapticSignaling	P00042	Muscarinic acetylcholine receptor 1 and 3 signaling pathway	Signaling	SynapticSignaling
0.000349386	P04375	5HT3 type receptor mediated signaling pathway	Signaling	SynapticSignaling	P00042	Muscarinic acetylcholine receptor 1 and 3 signaling pathway	Signaling	SynapticSignaling
0.000383334	P05728	Anandamide degradation	Catabolism	SynapticSignaling	P00019	Endothelin signaling pathway	Signaling	SynapticSignaling
0.000383334	P00037	Ionotropic glutamate receptor pathway	Signaling	SynapticSignaling	P00029	Huntington disease	Disease	Unclassified
0.000383334	P05918	p38 MAPK pathway	Signaling	Others	P00031	Inflammation mediated by chemokine and cytokine signaling pathway	Signaling	ImmuneSignaling
0.000383334	P05728	Anandamide degradation	Catabolism	SynapticSignaling	P00037	Ionotropic glutamate receptor pathway	Signaling	SynapticSignaling
0.000617671	P00054	Toll receptor signaling pathway	Signaling	ImmuneSignaling	P00006	Apoptosis signaling pathway	Signaling	ImmuneSignaling
0.000617671	P00039	Metabotropic glutamate receptor group III pathway	Signaling	SynapticSignaling	P00031	Inflammation mediated by chemokine and cytokine signaling pathway	Signaling	ImmuneSignaling
0.000617671	P00041	Metabotropic glutamate receptor group I pathway	Signaling	SynapticSignaling	P00031	Inflammation mediated by chemokine and cytokine signaling pathway	Signaling	ImmuneSignaling
0.000617671	P00048	PI3 kinase pathway	Signaling	Others	P00031	Inflammation mediated by chemokine and cytokine signaling pathway	Signaling	ImmuneSignaling
0.000617671	P04379	Beta3 adrenergic receptor signaling pathway	Signaling	SynapticSignaling	P00031	Inflammation mediated by chemokine and cytokine signaling pathway	Signaling	ImmuneSignaling
0.000617671	P04387	Histamine synthesis	Biosynthesis	SynapticImmuneSignaling	P00031	Inflammation mediated by chemokine and cytokine signaling pathway	Signaling	ImmuneSignaling
0.000617671	P04379	Beta3 adrenergic receptor signaling pathway	Signaling	SynapticSignaling	P00048	PI3 kinase pathway	Signaling	Others
0.000880342	P00037	Ionotropic glutamate receptor pathway	Signaling	SynapticSignaling	P00006	Apoptosis signaling pathway	Signaling	ImmuneSignaling
0.000880342	P00054	Toll receptor signaling pathway	Signaling	ImmuneSignaling	P00012	Cadherin signaling pathway	Signaling	Others
0.000880342	P00048	PI3 kinase pathway	Signaling	Others	P00018	EGF receptor signaling pathway	Signaling	EndocrineSignaling
0.000880342	P04379	Beta3 adrenergic receptor signaling pathway	Signaling	SynapticSignaling	P00018	EGF receptor signaling pathway	Signaling	EndocrineSignaling
0.000880342	P00019	Endothelin signaling pathway	Signaling	SynapticSignaling	P00019	Endothelin signaling pathway	Signaling	SynapticSignaling
0.000880342	P00040	Metabotropic glutamate receptor group II pathway	Signaling	SynapticSignaling	P00019	Endothelin signaling pathway	Signaling	SynapticSignaling
0.000880342	P00041	Metabotropic glutamate receptor group I pathway	Signaling	SynapticSignaling	P00019	Endothelin signaling pathway	Signaling	SynapticSignaling
0.000880342	P00048	PI3 kinase pathway	Signaling	Others	P00021	FGF signaling pathway	Signaling	Others
0.000880342	P04379	Beta3 adrenergic receptor signaling pathway	Signaling	SynapticSignaling	P00021	FGF signaling pathway	Signaling	Others
0.000880342	P00054	Toll receptor signaling pathway	Signaling	ImmuneSignaling	P00029	Huntington disease	Disease	Unclassified
0.000880342	P05731	GABA-B receptor II signaling	Signaling	SynapticSignaling	P00037	Ionotropic glutamate receptor pathway	Signaling	SynapticSignaling
0.000880342	P05917	Opioid proopiomelanocortin pathway	Signaling	SynapticSignaling	P00037	Ionotropic glutamate receptor pathway	Signaling	SynapticSignaling
0.000880342	P00043	Muscarinic acetylcholine receptor 2 and 4 signaling pathway	Signaling	SynapticSignaling	P00039	Metabotropic glutamate receptor group III pathway	Signaling	SynapticSignaling
0.000880342	P04374	5HT2 type receptor mediated signaling pathway	Signaling	SynapticSignaling	P00039	Metabotropic glutamate receptor group III pathway	Signaling	SynapticSignaling
0.000880342	P04375	5HT3 type receptor mediated signaling pathway	Signaling	SynapticSignaling	P00039	Metabotropic glutamate receptor group III pathway	Signaling	SynapticSignaling
0.000880342	P00040	Metabotropic glutamate receptor group II pathway	Signaling	SynapticSignaling	P00040	Metabotropic glutamate receptor group II pathway	Signaling	SynapticSignaling
0.000880342	P00041	Metabotropic glutamate receptor group I pathway	Signaling	SynapticSignaling	P00040	Metabotropic glutamate receptor group II pathway	Signaling	SynapticSignaling
0.000880342	P00041	Metabotropic glutamate receptor group I pathway	Signaling	SynapticSignaling	P00041	Metabotropic glutamate receptor group I pathway	Signaling	SynapticSignaling
0.000880342	P04374	5HT2 type receptor mediated signaling pathway	Signaling	SynapticSignaling	P00041	Metabotropic glutamate receptor group I pathway	Signaling	SynapticSignaling
0.000880342	P04375	5HT3 type receptor mediated signaling pathway	Signaling	SynapticSignaling	P00041	Metabotropic glutamate receptor group I pathway	Signaling	SynapticSignaling
0.000880342	P04379	Beta3 adrenergic receptor signaling pathway	Signaling	SynapticSignaling	P00041	Metabotropic glutamate receptor group I pathway	Signaling	SynapticSignaling
0.000880342	P00048	PI3 kinase pathway	Signaling	Others	P00042	Muscarinic acetylcholine receptor 1 and 3 signaling pathway	Signaling	SynapticSignaling
0.000880342	P00053	T cell activation	Signaling	ImmuneSignaling	P00053	T cell activation	Signaling	ImmuneSignaling
0.000880342	P00057	Wnt signaling pathway	Signaling	Others	P00054	Toll receptor signaling pathway	Signaling	ImmuneSignaling
0.000880342	P04379	Beta3 adrenergic receptor signaling pathway	Signaling	SynapticSignaling	P04379	Beta3 adrenergic receptor signaling pathway	Signaling	SynapticSignaling
0.00091722	P00042	Muscarinic acetylcholine receptor 1 and 3 signaling pathway	Signaling	SynapticSignaling	P00037	Ionotropic glutamate receptor pathway	Signaling	SynapticSignaling
0.000991169	P00048	PI3 kinase pathway	Signaling	Others	P00006	Apoptosis signaling pathway	Signaling	ImmuneSignaling
0.000991169	P00016	Cytoskeletal regulation by Rho GTPase	Development	Unclassified	P00012	Cadherin signaling pathway	Signaling	Others
0.000991169	P00019	Endothelin signaling pathway	Signaling	SynapticSignaling	P00016	Cytoskeletal regulation by Rho GTPase	Development	Unclassified
0.000991169	P00039	Metabotropic glutamate receptor group III pathway	Signaling	SynapticSignaling	P00016	Cytoskeletal regulation by Rho GTPase	Development	Unclassified
0.000991169	P00040	Metabotropic glutamate receptor group II pathway	Signaling	SynapticSignaling	P00016	Cytoskeletal regulation by Rho GTPase	Development	Unclassified
0.000991169	P00057	Wnt signaling pathway	Signaling	Others	P00016	Cytoskeletal regulation by Rho GTPase	Development	Unclassified
0.000991169	P00037	Ionotropic glutamate receptor pathway	Signaling	SynapticSignaling	P00026	Heterotrimeric G-protein signaling pathway-Gi alpha and Gs alpha mediated pathway	Signaling	Others
0.000991169	P00048	PI3 kinase pathway	Signaling	Others	P00026	Heterotrimeric G-protein signaling pathway-Gi alpha and Gs alpha mediated pathway	Signaling	Others
0.000991169	P00054	Toll receptor signaling pathway	Signaling	ImmuneSignaling	P00041	Metabotropic glutamate receptor group I pathway	Signaling	SynapticSignaling
0.000991169	P02723	Adenine and hypoxanthine salvage pathway	Catabolism	Unclassified	P00041	Metabotropic glutamate receptor group I pathway	Signaling	SynapticSignaling
0.000991169	P04374	5HT2 type receptor mediated signaling pathway	Signaling	SynapticSignaling	P00054	Toll receptor signaling pathway	Signaling	ImmuneSignaling
0.000991169	P04375	5HT3 type receptor mediated signaling pathway	Signaling	SynapticSignaling	P00054	Toll receptor signaling pathway	Signaling	ImmuneSignaling
0.000991169	P04385	Histamine H1 receptor mediated signaling pathway	Signaling	SynapticImmuneSignaling	P00054	Toll receptor signaling pathway	Signaling	ImmuneSignaling
0.000991169	P05917	Opioid proopiomelanocortin pathway	Signaling	SynapticSignaling	P05914	Nicotine degradation	Catabolism	SynapticSignaling
0.00103875	P00027	Heterotrimeric G-protein signaling pathway-Gq alpha and Go alpha mediated pathway	Signaling	Others	P00019	Endothelin signaling pathway	Signaling	SynapticSignaling
0.00103875	P00040	Metabotropic glutamate receptor group II pathway	Signaling	SynapticSignaling	P00027	Heterotrimeric G-protein signaling pathway-Gq alpha and Go alpha mediated pathway	Signaling	Others
0.00103875	P00043	Muscarinic acetylcholine receptor 2 and 4 signaling pathway	Signaling	SynapticSignaling	P00027	Heterotrimeric G-protein signaling pathway-Gq alpha and Go alpha mediated pathway	Signaling	Others
0.00103875	P04379	Beta3 adrenergic receptor signaling pathway	Signaling	SynapticSignaling	P00027	Heterotrimeric G-protein signaling pathway-Gq alpha and Go alpha mediated pathway	Signaling	Others
0.00103875	P00031	Inflammation mediated by chemokine and cytokine signaling pathway	Signaling	ImmuneSignaling	P00029	Huntington disease	Disease	Unclassified
0.00103875	P00053	T cell activation	Signaling	ImmuneSignaling	P00029	Huntington disease	Disease	Unclassified
0.00103875	P04379	Beta3 adrenergic receptor signaling pathway	Signaling	SynapticSignaling	P00037	Ionotropic glutamate receptor pathway	Signaling	SynapticSignaling
0.00103875	P04387	Histamine synthesis	Biosynthesis	SynapticImmuneSignaling	P00037	Ionotropic glutamate receptor pathway	Signaling	SynapticSignaling
0.00103875	P00041	Metabotropic glutamate receptor group I pathway	Signaling	SynapticSignaling	P00039	Metabotropic glutamate receptor group III pathway	Signaling	SynapticSignaling
0.00103875	P02723	Adenine and hypoxanthine salvage pathway	Catabolism	Unclassified	P00042	Muscarinic acetylcholine receptor 1 and 3 signaling pathway	Signaling	SynapticSignaling
0.00103875	P04379	Beta3 adrenergic receptor signaling pathway	Signaling	SynapticSignaling	P00042	Muscarinic acetylcholine receptor 1 and 3 signaling pathway	Signaling	SynapticSignaling
0.00103875	P00059	p53 pathway	Signaling	Others	P00054	Toll receptor signaling pathway	Signaling	ImmuneSignaling
0.00108073	P00040	Metabotropic glutamate receptor group II pathway	Signaling	SynapticSignaling	P00029	Huntington disease	Disease	Unclassified
0.00108073	P05728	Anandamide degradation	Catabolism	SynapticSignaling	P00040	Metabotropic glutamate receptor group II pathway	Signaling	SynapticSignaling
0.00108073	P02785	Valine biosynthesis	Biosynthesis	Unclassified	P00059	p53 pathway	Signaling	Others
0.00109769	P00041	Metabotropic glutamate receptor group I pathway	Signaling	SynapticSignaling	P00029	Huntington disease	Disease	Unclassified
0.00109769	P00039	Metabotropic glutamate receptor group III pathway	Signaling	SynapticSignaling	P00039	Metabotropic glutamate receptor group III pathway	Signaling	SynapticSignaling
0.00109769	P05728	Anandamide degradation	Catabolism	SynapticSignaling	P00043	Muscarinic acetylcholine receptor 2 and 4 signaling pathway	Signaling	SynapticSignaling
0.00119752	P05918	p38 MAPK pathway	Signaling	Others	P00059	p53 pathway	Signaling	Others
0.00119752	P05918	p38 MAPK pathway	Signaling	Others	P02785	Valine biosynthesis	Biosynthesis	Unclassified
0.00119752	P05918	p38 MAPK pathway	Signaling	Others	P05728	Anandamide degradation	Catabolism	SynapticSignaling
0.00147507	P05918	p38 MAPK pathway	Signaling	Others	P00042	Muscarinic acetylcholine receptor 1 and 3 signaling pathway	Signaling	SynapticSignaling
0.00198909	P00048	PI3 kinase pathway	Signaling	Others	P00003	Alzheimer disease-amyloid secretase pathway	Disease	Unclassified
0.00198909	P00054	Toll receptor signaling pathway	Signaling	ImmuneSignaling	P00003	Alzheimer disease-amyloid secretase pathway	Disease	Unclassified
0.00198909	P00019	Endothelin signaling pathway	Signaling	SynapticSignaling	P00006	Apoptosis signaling pathway	Signaling	ImmuneSignaling
0.00198909	P00031	Inflammation mediated by chemokine and cytokine signaling pathway	Signaling	ImmuneSignaling	P00019	Endothelin signaling pathway	Signaling	SynapticSignaling
0.00198909	P00048	PI3 kinase pathway	Signaling	Others	P00019	Endothelin signaling pathway	Signaling	SynapticSignaling
0.00198909	P05914	Nicotine degradation	Catabolism	SynapticSignaling	P00019	Endothelin signaling pathway	Signaling	SynapticSignaling
0.00198909	P00040	Metabotropic glutamate receptor group II pathway	Signaling	SynapticSignaling	P00024	Glycolysis	Metabolism	Unclassified
0.00198909	P00039	Metabotropic glutamate receptor group III pathway	Signaling	SynapticSignaling	P00026	Heterotrimeric G-protein signaling pathway-Gi alpha and Gs alpha mediated pathway	Signaling	Others
0.00198909	P00049	Parkinson disease	Disease	Unclassified	P00026	Heterotrimeric G-protein signaling pathway-Gi alpha and Gs alpha mediated pathway	Signaling	Others
0.00198909	P00054	Toll receptor signaling pathway	Signaling	ImmuneSignaling	P00027	Heterotrimeric G-protein signaling pathway-Gq alpha and Go alpha mediated pathway	Signaling	Others
0.00198909	P00040	Metabotropic glutamate receptor group II pathway	Signaling	SynapticSignaling	P00031	Inflammation mediated by chemokine and cytokine signaling pathway	Signaling	ImmuneSignaling
0.00198909	P00043	Muscarinic acetylcholine receptor 2 and 4 signaling pathway	Signaling	SynapticSignaling	P00031	Inflammation mediated by chemokine and cytokine signaling pathway	Signaling	ImmuneSignaling
0.00198909	P04374	5HT2 type receptor mediated signaling pathway	Signaling	SynapticSignaling	P00031	Inflammation mediated by chemokine and cytokine signaling pathway	Signaling	ImmuneSignaling
0.00198909	P04375	5HT3 type receptor mediated signaling pathway	Signaling	SynapticSignaling	P00031	Inflammation mediated by chemokine and cytokine signaling pathway	Signaling	ImmuneSignaling
0.00198909	P05731	GABA-B receptor II signaling	Signaling	SynapticSignaling	P00031	Inflammation mediated by chemokine and cytokine signaling pathway	Signaling	ImmuneSignaling
0.00198909	P05917	Opioid proopiomelanocortin pathway	Signaling	SynapticSignaling	P00031	Inflammation mediated by chemokine and cytokine signaling pathway	Signaling	ImmuneSignaling
0.00198909	P00053	T cell activation	Signaling	ImmuneSignaling	P00037	Ionotropic glutamate receptor pathway	Signaling	SynapticSignaling
0.00198909	P04376	5HT4 type receptor mediated signaling pathway	Signaling	SynapticSignaling	P00037	Ionotropic glutamate receptor pathway	Signaling	SynapticSignaling
0.00198909	P04377	Beta1 adrenergic receptor signaling pathway	Signaling	SynapticSignaling	P00037	Ionotropic glutamate receptor pathway	Signaling	SynapticSignaling
0.00198909	P04380	Cortocotropin releasing factor receptor signaling pathway	Signaling	EndocrineSignaling	P00037	Ionotropic glutamate receptor pathway	Signaling	SynapticSignaling
0.00198909	P00048	PI3 kinase pathway	Signaling	Others	P00040	Metabotropic glutamate receptor group II pathway	Signaling	SynapticSignaling
0.00198909	P00048	PI3 kinase pathway	Signaling	Others	P00043	Muscarinic acetylcholine receptor 2 and 4 signaling pathway	Signaling	SynapticSignaling
0.00198909	P00049	Parkinson disease	Disease	Unclassified	P00048	PI3 kinase pathway	Signaling	Others
0.00198909	P04371	5-Hydroxytryptamine biosynthesis	Biosynthesis	SynapticSignaling	P00048	PI3 kinase pathway	Signaling	Others
0.00198909	P04374	5HT2 type receptor mediated signaling pathway	Signaling	SynapticSignaling	P00048	PI3 kinase pathway	Signaling	Others
0.00198909	P04375	5HT3 type receptor mediated signaling pathway	Signaling	SynapticSignaling	P00048	PI3 kinase pathway	Signaling	Others
0.00198909	P04385	Histamine H1 receptor mediated signaling pathway	Signaling	SynapticImmuneSignaling	P00048	PI3 kinase pathway	Signaling	Others
0.00198909	P04387	Histamine synthesis	Biosynthesis	SynapticImmuneSignaling	P00048	PI3 kinase pathway	Signaling	Others
0.00198909	P04391	Oxytocin receptor mediated signaling pathway	Signaling	SynapticSignaling	P00048	PI3 kinase pathway	Signaling	Others
0.00198909	P05728	Anandamide degradation	Catabolism	SynapticSignaling	P00048	PI3 kinase pathway	Signaling	Others
0.00198909	P05731	GABA-B receptor II signaling	Signaling	SynapticSignaling	P00048	PI3 kinase pathway	Signaling	Others
0.00198909	P05917	Opioid proopiomelanocortin pathway	Signaling	SynapticSignaling	P00048	PI3 kinase pathway	Signaling	Others
0.00198909	P00054	Toll receptor signaling pathway	Signaling	ImmuneSignaling	P00049	Parkinson disease	Disease	Unclassified
0.00198909	P05727	Anandamide biosynthesis	Biosynthesis	SynapticSignaling	P00054	Toll receptor signaling pathway	Signaling	ImmuneSignaling
0.00203315	P05918	p38 MAPK pathway	Signaling	Others	P00039	Metabotropic glutamate receptor group III pathway	Signaling	SynapticSignaling
0.00203315	P05728	Anandamide degradation	Catabolism	SynapticSignaling	P00042	Muscarinic acetylcholine receptor 1 and 3 signaling pathway	Signaling	SynapticSignaling
0.00234892	P00039	Metabotropic glutamate receptor group III pathway	Signaling	SynapticSignaling	P00029	Huntington disease	Disease	Unclassified
0.00234892	P00042	Muscarinic acetylcholine receptor 1 and 3 signaling pathway	Signaling	SynapticSignaling	P00039	Metabotropic glutamate receptor group III pathway	Signaling	SynapticSignaling
0.00265259	P05918	p38 MAPK pathway	Signaling	Others	P00006	Apoptosis signaling pathway	Signaling	ImmuneSignaling
0.00265259	P00049	Parkinson disease	Disease	Unclassified	P00029	Huntington disease	Disease	Unclassified
0.00268403	P00041	Metabotropic glutamate receptor group I pathway	Signaling	SynapticSignaling	P00003	Alzheimer disease-amyloid secretase pathway	Disease	Unclassified
0.00268403	P00029	Huntington disease	Disease	Unclassified	P00006	Apoptosis signaling pathway	Signaling	ImmuneSignaling
0.00268403	P00059	p53 pathway	Signaling	Others	P00012	Cadherin signaling pathway	Signaling	Others
0.00268403	P00031	Inflammation mediated by chemokine and cytokine signaling pathway	Signaling	ImmuneSignaling	P00018	EGF receptor signaling pathway	Signaling	EndocrineSignaling
0.00268403	P00043	Muscarinic acetylcholine receptor 2 and 4 signaling pathway	Signaling	SynapticSignaling	P00019	Endothelin signaling pathway	Signaling	SynapticSignaling
0.00268403	P00053	T cell activation	Signaling	ImmuneSignaling	P00019	Endothelin signaling pathway	Signaling	SynapticSignaling
0.00268403	P00059	p53 pathway	Signaling	Others	P00019	Endothelin signaling pathway	Signaling	SynapticSignaling
0.00268403	P04374	5HT2 type receptor mediated signaling pathway	Signaling	SynapticSignaling	P00019	Endothelin signaling pathway	Signaling	SynapticSignaling
0.00268403	P04375	5HT3 type receptor mediated signaling pathway	Signaling	SynapticSignaling	P00019	Endothelin signaling pathway	Signaling	SynapticSignaling
0.00268403	P04379	Beta3 adrenergic receptor signaling pathway	Signaling	SynapticSignaling	P00019	Endothelin signaling pathway	Signaling	SynapticSignaling
0.00268403	P04385	Histamine H1 receptor mediated signaling pathway	Signaling	SynapticImmuneSignaling	P00019	Endothelin signaling pathway	Signaling	SynapticSignaling
0.00268403	P05727	Anandamide biosynthesis	Biosynthesis	SynapticSignaling	P00019	Endothelin signaling pathway	Signaling	SynapticSignaling
0.00268403	P00031	Inflammation mediated by chemokine and cytokine signaling pathway	Signaling	ImmuneSignaling	P00021	FGF signaling pathway	Signaling	Others
0.00268403	P00042	Muscarinic acetylcholine receptor 1 and 3 signaling pathway	Signaling	SynapticSignaling	P00026	Heterotrimeric G-protein signaling pathway-Gi alpha and Gs alpha mediated pathway	Signaling	Others
0.00268403	P05918	p38 MAPK pathway	Signaling	Others	P00026	Heterotrimeric G-protein signaling pathway-Gi alpha and Gs alpha mediated pathway	Signaling	Others
0.00268403	P00031	Inflammation mediated by chemokine and cytokine signaling pathway	Signaling	ImmuneSignaling	P00027	Heterotrimeric G-protein signaling pathway-Gq alpha and Go alpha mediated pathway	Signaling	Others
0.00268403	P00048	PI3 kinase pathway	Signaling	Others	P00027	Heterotrimeric G-protein signaling pathway-Gq alpha and Go alpha mediated pathway	Signaling	Others
0.00268403	P00048	PI3 kinase pathway	Signaling	Others	P00029	Huntington disease	Disease	Unclassified
0.00268403	P00059	p53 pathway	Signaling	Others	P00029	Huntington disease	Disease	Unclassified
0.00268403	P05727	Anandamide biosynthesis	Biosynthesis	SynapticSignaling	P00037	Ionotropic glutamate receptor pathway	Signaling	SynapticSignaling
0.00268403	P00048	PI3 kinase pathway	Signaling	Others	P00039	Metabotropic glutamate receptor group III pathway	Signaling	SynapticSignaling
0.00268403	P00053	T cell activation	Signaling	ImmuneSignaling	P00039	Metabotropic glutamate receptor group III pathway	Signaling	SynapticSignaling
0.00268403	P00043	Muscarinic acetylcholine receptor 2 and 4 signaling pathway	Signaling	SynapticSignaling	P00040	Metabotropic glutamate receptor group II pathway	Signaling	SynapticSignaling
0.00268403	P00053	T cell activation	Signaling	ImmuneSignaling	P00040	Metabotropic glutamate receptor group II pathway	Signaling	SynapticSignaling
0.00268403	P04374	5HT2 type receptor mediated signaling pathway	Signaling	SynapticSignaling	P00040	Metabotropic glutamate receptor group II pathway	Signaling	SynapticSignaling
0.00268403	P04375	5HT3 type receptor mediated signaling pathway	Signaling	SynapticSignaling	P00040	Metabotropic glutamate receptor group II pathway	Signaling	SynapticSignaling
0.00268403	P04379	Beta3 adrenergic receptor signaling pathway	Signaling	SynapticSignaling	P00040	Metabotropic glutamate receptor group II pathway	Signaling	SynapticSignaling
0.00268403	P04387	Histamine synthesis	Biosynthesis	SynapticImmuneSignaling	P00040	Metabotropic glutamate receptor group II pathway	Signaling	SynapticSignaling
0.00268403	P05727	Anandamide biosynthesis	Biosynthesis	SynapticSignaling	P00040	Metabotropic glutamate receptor group II pathway	Signaling	SynapticSignaling
0.00268403	P05917	Opioid proopiomelanocortin pathway	Signaling	SynapticSignaling	P00040	Metabotropic glutamate receptor group II pathway	Signaling	SynapticSignaling
0.00268403	P00043	Muscarinic acetylcholine receptor 2 and 4 signaling pathway	Signaling	SynapticSignaling	P00041	Metabotropic glutamate receptor group I pathway	Signaling	SynapticSignaling
0.00268403	P00048	PI3 kinase pathway	Signaling	Others	P00041	Metabotropic glutamate receptor group I pathway	Signaling	SynapticSignaling
0.00268403	P05727	Anandamide biosynthesis	Biosynthesis	SynapticSignaling	P00041	Metabotropic glutamate receptor group I pathway	Signaling	SynapticSignaling
0.00268403	P05731	GABA-B receptor II signaling	Signaling	SynapticSignaling	P00041	Metabotropic glutamate receptor group I pathway	Signaling	SynapticSignaling
0.00268403	P05917	Opioid proopiomelanocortin pathway	Signaling	SynapticSignaling	P00041	Metabotropic glutamate receptor group I pathway	Signaling	SynapticSignaling
0.00268403	P04374	5HT2 type receptor mediated signaling pathway	Signaling	SynapticSignaling	P00043	Muscarinic acetylcholine receptor 2 and 4 signaling pathway	Signaling	SynapticSignaling
0.00268403	P04375	5HT3 type receptor mediated signaling pathway	Signaling	SynapticSignaling	P00043	Muscarinic acetylcholine receptor 2 and 4 signaling pathway	Signaling	SynapticSignaling
0.00268403	P04379	Beta3 adrenergic receptor signaling pathway	Signaling	SynapticSignaling	P00043	Muscarinic acetylcholine receptor 2 and 4 signaling pathway	Signaling	SynapticSignaling
0.00268403	P05917	Opioid proopiomelanocortin pathway	Signaling	SynapticSignaling	P00043	Muscarinic acetylcholine receptor 2 and 4 signaling pathway	Signaling	SynapticSignaling
0.00268403	P00057	Wnt signaling pathway	Signaling	Others	P00048	PI3 kinase pathway	Signaling	Others
0.00268403	P05727	Anandamide biosynthesis	Biosynthesis	SynapticSignaling	P00049	Parkinson disease	Disease	Unclassified
0.00268403	P05728	Anandamide degradation	Catabolism	SynapticSignaling	P00054	Toll receptor signaling pathway	Signaling	ImmuneSignaling
0.00268403	P00059	p53 pathway	Signaling	Others	P00057	Wnt signaling pathway	Signaling	Others
0.00268403	P04387	Histamine synthesis	Biosynthesis	SynapticImmuneSignaling	P00059	p53 pathway	Signaling	Others
0.00268403	P05914	Nicotine degradation	Catabolism	SynapticSignaling	P02723	Adenine and hypoxanthine salvage pathway	Catabolism	Unclassified
0.00268403	P04379	Beta3 adrenergic receptor signaling pathway	Signaling	SynapticSignaling	P04374	5HT2 type receptor mediated signaling pathway	Signaling	SynapticSignaling
0.00268403	P04387	Histamine synthesis	Biosynthesis	SynapticImmuneSignaling	P04374	5HT2 type receptor mediated signaling pathway	Signaling	SynapticSignaling
0.00268403	P05917	Opioid proopiomelanocortin pathway	Signaling	SynapticSignaling	P04374	5HT2 type receptor mediated signaling pathway	Signaling	SynapticSignaling
0.00268403	P04379	Beta3 adrenergic receptor signaling pathway	Signaling	SynapticSignaling	P04375	5HT3 type receptor mediated signaling pathway	Signaling	SynapticSignaling
0.00268403	P04387	Histamine synthesis	Biosynthesis	SynapticImmuneSignaling	P04375	5HT3 type receptor mediated signaling pathway	Signaling	SynapticSignaling
0.00268403	P05917	Opioid proopiomelanocortin pathway	Signaling	SynapticSignaling	P04375	5HT3 type receptor mediated signaling pathway	Signaling	SynapticSignaling
0.00268403	P05731	GABA-B receptor II signaling	Signaling	SynapticSignaling	P04379	Beta3 adrenergic receptor signaling pathway	Signaling	SynapticSignaling
0.00268403	P04387	Histamine synthesis	Biosynthesis	SynapticImmuneSignaling	P04385	Histamine H1 receptor mediated signaling pathway	Signaling	SynapticImmuneSignaling
0.00281169	P05918	p38 MAPK pathway	Signaling	Others	P00057	Wnt signaling pathway	Signaling	Others
0.00290646	P00057	Wnt signaling pathway	Signaling	Others	P00037	Ionotropic glutamate receptor pathway	Signaling	SynapticSignaling
0.00290646	P05728	Anandamide degradation	Catabolism	SynapticSignaling	P00057	Wnt signaling pathway	Signaling	Others
0.00290646	P05918	p38 MAPK pathway	Signaling	Others	P04374	5HT2 type receptor mediated signaling pathway	Signaling	SynapticSignaling
0.00290646	P05918	p38 MAPK pathway	Signaling	Others	P04375	5HT3 type receptor mediated signaling pathway	Signaling	SynapticSignaling
0.00290646	P05918	p38 MAPK pathway	Signaling	Others	P04379	Beta3 adrenergic receptor signaling pathway	Signaling	SynapticSignaling
0.00301198	P00037	Ionotropic glutamate receptor pathway	Signaling	SynapticSignaling	P00003	Alzheimer disease-amyloid secretase pathway	Disease	Unclassified
0.00301198	P00059	p53 pathway	Signaling	Others	P00006	Apoptosis signaling pathway	Signaling	ImmuneSignaling
0.00301198	P00019	Endothelin signaling pathway	Signaling	SynapticSignaling	P00018	EGF receptor signaling pathway	Signaling	EndocrineSignaling
0.00301198	P00040	Metabotropic glutamate receptor group II pathway	Signaling	SynapticSignaling	P00018	EGF receptor signaling pathway	Signaling	EndocrineSignaling
0.00301198	P00041	Metabotropic glutamate receptor group I pathway	Signaling	SynapticSignaling	P00018	EGF receptor signaling pathway	Signaling	EndocrineSignaling
0.00301198	P04374	5HT2 type receptor mediated signaling pathway	Signaling	SynapticSignaling	P00018	EGF receptor signaling pathway	Signaling	EndocrineSignaling
0.00301198	P04375	5HT3 type receptor mediated signaling pathway	Signaling	SynapticSignaling	P00018	EGF receptor signaling pathway	Signaling	EndocrineSignaling
0.00301198	P00021	FGF signaling pathway	Signaling	Others	P00019	Endothelin signaling pathway	Signaling	SynapticSignaling
0.00301198	P00049	Parkinson disease	Disease	Unclassified	P00019	Endothelin signaling pathway	Signaling	SynapticSignaling
0.00301198	P00040	Metabotropic glutamate receptor group II pathway	Signaling	SynapticSignaling	P00021	FGF signaling pathway	Signaling	Others
0.00301198	P00041	Metabotropic glutamate receptor group I pathway	Signaling	SynapticSignaling	P00021	FGF signaling pathway	Signaling	Others
0.00301198	P04374	5HT2 type receptor mediated signaling pathway	Signaling	SynapticSignaling	P00021	FGF signaling pathway	Signaling	Others
0.00301198	P04375	5HT3 type receptor mediated signaling pathway	Signaling	SynapticSignaling	P00021	FGF signaling pathway	Signaling	Others
0.00301198	P04374	5HT2 type receptor mediated signaling pathway	Signaling	SynapticSignaling	P00027	Heterotrimeric G-protein signaling pathway-Gq alpha and Go alpha mediated pathway	Signaling	Others
0.00301198	P04375	5HT3 type receptor mediated signaling pathway	Signaling	SynapticSignaling	P00027	Heterotrimeric G-protein signaling pathway-Gq alpha and Go alpha mediated pathway	Signaling	Others
0.00301198	P00057	Wnt signaling pathway	Signaling	Others	P00031	Inflammation mediated by chemokine and cytokine signaling pathway	Signaling	ImmuneSignaling
0.00301198	P04379	Beta3 adrenergic receptor signaling pathway	Signaling	SynapticSignaling	P00039	Metabotropic glutamate receptor group III pathway	Signaling	SynapticSignaling
0.00301198	P05727	Anandamide biosynthesis	Biosynthesis	SynapticSignaling	P00039	Metabotropic glutamate receptor group III pathway	Signaling	SynapticSignaling
0.00301198	P00049	Parkinson disease	Disease	Unclassified	P00040	Metabotropic glutamate receptor group II pathway	Signaling	SynapticSignaling
0.00301198	P04385	Histamine H1 receptor mediated signaling pathway	Signaling	SynapticImmuneSignaling	P00041	Metabotropic glutamate receptor group I pathway	Signaling	SynapticSignaling
0.00301198	P00057	Wnt signaling pathway	Signaling	Others	P00043	Muscarinic acetylcholine receptor 2 and 4 signaling pathway	Signaling	SynapticSignaling
0.00305317	P00029	Huntington disease	Disease	Unclassified	P00003	Alzheimer disease-amyloid secretase pathway	Disease	Unclassified
0.00305317	P00057	Wnt signaling pathway	Signaling	Others	P00019	Endothelin signaling pathway	Signaling	SynapticSignaling
0.00305317	P05727	Anandamide biosynthesis	Biosynthesis	SynapticSignaling	P00029	Huntington disease	Disease	Unclassified
0.00305317	P00049	Parkinson disease	Disease	Unclassified	P00037	Ionotropic glutamate receptor pathway	Signaling	SynapticSignaling
0.00305317	P04385	Histamine H1 receptor mediated signaling pathway	Signaling	SynapticImmuneSignaling	P00037	Ionotropic glutamate receptor pathway	Signaling	SynapticSignaling
0.00305317	P05728	Anandamide degradation	Catabolism	SynapticSignaling	P00041	Metabotropic glutamate receptor group I pathway	Signaling	SynapticSignaling
0.00305317	P05731	GABA-B receptor II signaling	Signaling	SynapticSignaling	P00042	Muscarinic acetylcholine receptor 1 and 3 signaling pathway	Signaling	SynapticSignaling
0.00305317	P05728	Anandamide degradation	Catabolism	SynapticSignaling	P00053	T cell activation	Signaling	ImmuneSignaling
0.00305317	P05728	Anandamide degradation	Catabolism	SynapticSignaling	P04387	Histamine synthesis	Biosynthesis	SynapticImmuneSignaling
0.0033004	P02723	Adenine and hypoxanthine salvage pathway	Catabolism	Unclassified	P00003	Alzheimer disease-amyloid secretase pathway	Disease	Unclassified
0.0033004	P00037	Ionotropic glutamate receptor pathway	Signaling	SynapticSignaling	P00005	Angiogenesis	Physiology	Unclassified
0.0033004	P00016	Cytoskeletal regulation by Rho GTPase	Development	Unclassified	P00010	B cell activation	Signaling	ImmuneSignaling
0.0033004	P00016	Cytoskeletal regulation by Rho GTPase	Development	Unclassified	P00016	Cytoskeletal regulation by Rho GTPase	Development	Unclassified
0.0033004	P00037	Ionotropic glutamate receptor pathway	Signaling	SynapticSignaling	P00016	Cytoskeletal regulation by Rho GTPase	Development	Unclassified
0.0033004	P00041	Metabotropic glutamate receptor group I pathway	Signaling	SynapticSignaling	P00016	Cytoskeletal regulation by Rho GTPase	Development	Unclassified
0.0033004	P00043	Muscarinic acetylcholine receptor 2 and 4 signaling pathway	Signaling	SynapticSignaling	P00016	Cytoskeletal regulation by Rho GTPase	Development	Unclassified
0.0033004	P00053	T cell activation	Signaling	ImmuneSignaling	P00016	Cytoskeletal regulation by Rho GTPase	Development	Unclassified
0.0033004	P00054	Toll receptor signaling pathway	Signaling	ImmuneSignaling	P00016	Cytoskeletal regulation by Rho GTPase	Development	Unclassified
0.0033004	P04374	5HT2 type receptor mediated signaling pathway	Signaling	SynapticSignaling	P00016	Cytoskeletal regulation by Rho GTPase	Development	Unclassified
0.0033004	P04375	5HT3 type receptor mediated signaling pathway	Signaling	SynapticSignaling	P00016	Cytoskeletal regulation by Rho GTPase	Development	Unclassified
0.0033004	P04385	Histamine H1 receptor mediated signaling pathway	Signaling	SynapticImmuneSignaling	P00016	Cytoskeletal regulation by Rho GTPase	Development	Unclassified
0.0033004	P00025	Hedgehog signaling pathway	Signaling	Others	P00018	EGF receptor signaling pathway	Signaling	EndocrineSignaling
0.0033004	P00034	Integrin signalling pathway	Signaling	Others	P00019	Endothelin signaling pathway	Signaling	SynapticSignaling
0.0033004	P00025	Hedgehog signaling pathway	Signaling	Others	P00021	FGF signaling pathway	Signaling	Others
0.0033004	P00048	PI3 kinase pathway	Signaling	Others	P00024	Glycolysis	Metabolism	Unclassified
0.0033004	P00054	Toll receptor signaling pathway	Signaling	ImmuneSignaling	P00024	Glycolysis	Metabolism	Unclassified
0.0033004	P00027	Heterotrimeric G-protein signaling pathway-Gq alpha and Go alpha mediated pathway	Signaling	Others	P00025	Hedgehog signaling pathway	Signaling	Others
0.0033004	P00029	Huntington disease	Disease	Unclassified	P00025	Hedgehog signaling pathway	Signaling	Others
0.0033004	P00037	Ionotropic glutamate receptor pathway	Signaling	SynapticSignaling	P00025	Hedgehog signaling pathway	Signaling	Others
0.0033004	P00039	Metabotropic glutamate receptor group III pathway	Signaling	SynapticSignaling	P00025	Hedgehog signaling pathway	Signaling	Others
0.0033004	P00041	Metabotropic glutamate receptor group I pathway	Signaling	SynapticSignaling	P00025	Hedgehog signaling pathway	Signaling	Others
0.0033004	P00042	Muscarinic acetylcholine receptor 1 and 3 signaling pathway	Signaling	SynapticSignaling	P00025	Hedgehog signaling pathway	Signaling	Others
0.0033004	P00049	Parkinson disease	Disease	Unclassified	P00025	Hedgehog signaling pathway	Signaling	Others
0.0033004	P04379	Beta3 adrenergic receptor signaling pathway	Signaling	SynapticSignaling	P00025	Hedgehog signaling pathway	Signaling	Others
0.0033004	P05728	Anandamide degradation	Catabolism	SynapticSignaling	P00025	Hedgehog signaling pathway	Signaling	Others
0.0033004	P05918	p38 MAPK pathway	Signaling	Others	P00025	Hedgehog signaling pathway	Signaling	Others
0.0033004	P00054	Toll receptor signaling pathway	Signaling	ImmuneSignaling	P00026	Heterotrimeric G-protein signaling pathway-Gi alpha and Gs alpha mediated pathway	Signaling	Others
0.0033004	P00039	Metabotropic glutamate receptor group III pathway	Signaling	SynapticSignaling	P00034	Integrin signalling pathway	Signaling	Others
0.0033004	P00040	Metabotropic glutamate receptor group II pathway	Signaling	SynapticSignaling	P00034	Integrin signalling pathway	Signaling	Others
0.0033004	P00054	Toll receptor signaling pathway	Signaling	ImmuneSignaling	P00034	Integrin signalling pathway	Signaling	Others
0.0033004	P04374	5HT2 type receptor mediated signaling pathway	Signaling	SynapticSignaling	P00034	Integrin signalling pathway	Signaling	Others
0.0033004	P04375	5HT3 type receptor mediated signaling pathway	Signaling	SynapticSignaling	P00034	Integrin signalling pathway	Signaling	Others
0.0033004	P00059	p53 pathway	Signaling	Others	P00041	Metabotropic glutamate receptor group I pathway	Signaling	SynapticSignaling
0.0033004	P05914	Nicotine degradation	Catabolism	SynapticSignaling	P00041	Metabotropic glutamate receptor group I pathway	Signaling	SynapticSignaling
0.0033004	P00054	Toll receptor signaling pathway	Signaling	ImmuneSignaling	P00048	PI3 kinase pathway	Signaling	Others
0.0033004	P02723	Adenine and hypoxanthine salvage pathway	Catabolism	Unclassified	P00048	PI3 kinase pathway	Signaling	Others
0.0033004	P04371	5-Hydroxytryptamine biosynthesis	Biosynthesis	SynapticSignaling	P00054	Toll receptor signaling pathway	Signaling	ImmuneSignaling
0.0033004	P04376	5HT4 type receptor mediated signaling pathway	Signaling	SynapticSignaling	P00054	Toll receptor signaling pathway	Signaling	ImmuneSignaling
0.0033004	P04391	Oxytocin receptor mediated signaling pathway	Signaling	SynapticSignaling	P00054	Toll receptor signaling pathway	Signaling	ImmuneSignaling
0.0033004	P05731	GABA-B receptor II signaling	Signaling	SynapticSignaling	P02723	Adenine and hypoxanthine salvage pathway	Catabolism	Unclassified
0.0033004	P05914	Nicotine degradation	Catabolism	SynapticSignaling	P04387	Histamine synthesis	Biosynthesis	SynapticImmuneSignaling
0.0033004	P05914	Nicotine degradation	Catabolism	SynapticSignaling	P05727	Anandamide biosynthesis	Biosynthesis	SynapticSignaling
0.00342758	P00042	Muscarinic acetylcholine receptor 1 and 3 signaling pathway	Signaling	SynapticSignaling	P00042	Muscarinic acetylcholine receptor 1 and 3 signaling pathway	Signaling	SynapticSignaling
0.00342758	P05918	p38 MAPK pathway	Signaling	Others	P02723	Adenine and hypoxanthine salvage pathway	Catabolism	Unclassified
0.00413632	P00042	Muscarinic acetylcholine receptor 1 and 3 signaling pathway	Signaling	SynapticSignaling	P00029	Huntington disease	Disease	Unclassified
0.00413632	P05728	Anandamide degradation	Catabolism	SynapticSignaling	P00029	Huntington disease	Disease	Unclassified
0.00413632	P02723	Adenine and hypoxanthine salvage pathway	Catabolism	Unclassified	P00059	p53 pathway	Signaling	Others
0.00493307	P00057	Wnt signaling pathway	Signaling	Others	P00042	Muscarinic acetylcholine receptor 1 and 3 signaling pathway	Signaling	SynapticSignaling
0.00493307	P05918	p38 MAPK pathway	Signaling	Others	P04387	Histamine synthesis	Biosynthesis	SynapticImmuneSignaling
0.00493307	P05728	Anandamide degradation	Catabolism	SynapticSignaling	P05728	Anandamide degradation	Catabolism	SynapticSignaling
0.00579975	P00029	Huntington disease	Disease	Unclassified	P00021	FGF signaling pathway	Signaling	Others
0.00579975	P00057	Wnt signaling pathway	Signaling	Others	P00029	Huntington disease	Disease	Unclassified
0.00579975	P05728	Anandamide degradation	Catabolism	SynapticSignaling	P00039	Metabotropic glutamate receptor group III pathway	Signaling	SynapticSignaling
0.00635666	P00026	Heterotrimeric G-protein signaling pathway-Gi alpha and Gs alpha mediated pathway	Signaling	Others	P00003	Alzheimer disease-amyloid secretase pathway	Disease	Unclassified
0.00635666	P00041	Metabotropic glutamate receptor group I pathway	Signaling	SynapticSignaling	P00006	Apoptosis signaling pathway	Signaling	ImmuneSignaling
0.00635666	P05727	Anandamide biosynthesis	Biosynthesis	SynapticSignaling	P00006	Apoptosis signaling pathway	Signaling	ImmuneSignaling
0.00635666	P00029	Huntington disease	Disease	Unclassified	P00016	Cytoskeletal regulation by Rho GTPase	Development	Unclassified
0.00635666	P00042	Muscarinic acetylcholine receptor 1 and 3 signaling pathway	Signaling	SynapticSignaling	P00016	Cytoskeletal regulation by Rho GTPase	Development	Unclassified
0.00635666	P00026	Heterotrimeric G-protein signaling pathway-Gi alpha and Gs alpha mediated pathway	Signaling	Others	P00019	Endothelin signaling pathway	Signaling	SynapticSignaling
0.00635666	P00037	Ionotropic glutamate receptor pathway	Signaling	SynapticSignaling	P00024	Glycolysis	Metabolism	Unclassified
0.00635666	P00041	Metabotropic glutamate receptor group I pathway	Signaling	SynapticSignaling	P00024	Glycolysis	Metabolism	Unclassified
0.00635666	P00043	Muscarinic acetylcholine receptor 2 and 4 signaling pathway	Signaling	SynapticSignaling	P00024	Glycolysis	Metabolism	Unclassified
0.00635666	P04374	5HT2 type receptor mediated signaling pathway	Signaling	SynapticSignaling	P00024	Glycolysis	Metabolism	Unclassified
0.00635666	P04375	5HT3 type receptor mediated signaling pathway	Signaling	SynapticSignaling	P00024	Glycolysis	Metabolism	Unclassified
0.00635666	P04385	Histamine H1 receptor mediated signaling pathway	Signaling	SynapticImmuneSignaling	P00024	Glycolysis	Metabolism	Unclassified
0.00635666	P00040	Metabotropic glutamate receptor group II pathway	Signaling	SynapticSignaling	P00026	Heterotrimeric G-protein signaling pathway-Gi alpha and Gs alpha mediated pathway	Signaling	Others
0.00635666	P00041	Metabotropic glutamate receptor group I pathway	Signaling	SynapticSignaling	P00026	Heterotrimeric G-protein signaling pathway-Gi alpha and Gs alpha mediated pathway	Signaling	Others
0.00635666	P04374	5HT2 type receptor mediated signaling pathway	Signaling	SynapticSignaling	P00026	Heterotrimeric G-protein signaling pathway-Gi alpha and Gs alpha mediated pathway	Signaling	Others
0.00635666	P04375	5HT3 type receptor mediated signaling pathway	Signaling	SynapticSignaling	P00026	Heterotrimeric G-protein signaling pathway-Gi alpha and Gs alpha mediated pathway	Signaling	Others
0.00635666	P04379	Beta3 adrenergic receptor signaling pathway	Signaling	SynapticSignaling	P00026	Heterotrimeric G-protein signaling pathway-Gi alpha and Gs alpha mediated pathway	Signaling	Others
0.00635666	P04385	Histamine H1 receptor mediated signaling pathway	Signaling	SynapticImmuneSignaling	P00026	Heterotrimeric G-protein signaling pathway-Gi alpha and Gs alpha mediated pathway	Signaling	Others
0.00635666	P05914	Nicotine degradation	Catabolism	SynapticSignaling	P00029	Huntington disease	Disease	Unclassified
0.00635666	P00053	T cell activation	Signaling	ImmuneSignaling	P00031	Inflammation mediated by chemokine and cytokine signaling pathway	Signaling	ImmuneSignaling
0.00635666	P05914	Nicotine degradation	Catabolism	SynapticSignaling	P00031	Inflammation mediated by chemokine and cytokine signaling pathway	Signaling	ImmuneSignaling
0.00635666	P02788	Xanthine and guanine salvage pathway	Catabolism	Unclassified	P00037	Ionotropic glutamate receptor pathway	Signaling	SynapticSignaling
0.00635666	P05914	Nicotine degradation	Catabolism	SynapticSignaling	P00037	Ionotropic glutamate receptor pathway	Signaling	SynapticSignaling
0.00635666	P05914	Nicotine degradation	Catabolism	SynapticSignaling	P00039	Metabotropic glutamate receptor group III pathway	Signaling	SynapticSignaling
0.00635666	P05914	Nicotine degradation	Catabolism	SynapticSignaling	P00040	Metabotropic glutamate receptor group II pathway	Signaling	SynapticSignaling
0.00635666	P00059	p53 pathway	Signaling	Others	P00043	Muscarinic acetylcholine receptor 2 and 4 signaling pathway	Signaling	SynapticSignaling
0.00635666	P04377	Beta1 adrenergic receptor signaling pathway	Signaling	SynapticSignaling	P00048	PI3 kinase pathway	Signaling	Others
0.00635666	P05727	Anandamide biosynthesis	Biosynthesis	SynapticSignaling	P00048	PI3 kinase pathway	Signaling	Others
0.00635666	P05914	Nicotine degradation	Catabolism	SynapticSignaling	P00053	T cell activation	Signaling	ImmuneSignaling
0.00635666	P05731	GABA-B receptor II signaling	Signaling	SynapticSignaling	P00054	Toll receptor signaling pathway	Signaling	ImmuneSignaling
0.00635666	P05917	Opioid proopiomelanocortin pathway	Signaling	SynapticSignaling	P00054	Toll receptor signaling pathway	Signaling	ImmuneSignaling
0.00635666	P05727	Anandamide biosynthesis	Biosynthesis	SynapticSignaling	P00059	p53 pathway	Signaling	Others
0.00635666	P05917	Opioid proopiomelanocortin pathway	Signaling	SynapticSignaling	P00059	p53 pathway	Signaling	Others
0.00635666	P05917	Opioid proopiomelanocortin pathway	Signaling	SynapticSignaling	P02723	Adenine and hypoxanthine salvage pathway	Catabolism	Unclassified
0.00669615	P04374	5HT2 type receptor mediated signaling pathway	Signaling	SynapticSignaling	P00029	Huntington disease	Disease	Unclassified
0.00669615	P04375	5HT3 type receptor mediated signaling pathway	Signaling	SynapticSignaling	P00029	Huntington disease	Disease	Unclassified
0.00669615	P04385	Histamine H1 receptor mediated signaling pathway	Signaling	SynapticImmuneSignaling	P00029	Huntington disease	Disease	Unclassified
0.00669615	P00059	p53 pathway	Signaling	Others	P00042	Muscarinic acetylcholine receptor 1 and 3 signaling pathway	Signaling	SynapticSignaling
0.00669615	P04385	Histamine H1 receptor mediated signaling pathway	Signaling	SynapticImmuneSignaling	P00042	Muscarinic acetylcholine receptor 1 and 3 signaling pathway	Signaling	SynapticSignaling
0.00669615	P04387	Histamine synthesis	Biosynthesis	SynapticImmuneSignaling	P00042	Muscarinic acetylcholine receptor 1 and 3 signaling pathway	Signaling	SynapticSignaling
0.00669615	P05918	p38 MAPK pathway	Signaling	Others	P00053	T cell activation	Signaling	ImmuneSignaling
0.00669615	P05728	Anandamide degradation	Catabolism	SynapticSignaling	P05727	Anandamide biosynthesis	Biosynthesis	SynapticSignaling
0.00669615	P05918	p38 MAPK pathway	Signaling	Others	P05727	Anandamide biosynthesis	Biosynthesis	SynapticSignaling
0.00669615	P05918	p38 MAPK pathway	Signaling	Others	P05917	Opioid proopiomelanocortin pathway	Signaling	SynapticSignaling
0.007546	P00029	Huntington disease	Disease	Unclassified	P00010	B cell activation	Signaling	ImmuneSignaling
0.007546	P00037	Ionotropic glutamate receptor pathway	Signaling	SynapticSignaling	P00012	Cadherin signaling pathway	Signaling	Others
0.007546	P05728	Anandamide degradation	Catabolism	SynapticSignaling	P00012	Cadherin signaling pathway	Signaling	Others
0.007546	P00037	Ionotropic glutamate receptor pathway	Signaling	SynapticSignaling	P00018	EGF receptor signaling pathway	Signaling	EndocrineSignaling
0.007546	P00057	Wnt signaling pathway	Signaling	Others	P00018	EGF receptor signaling pathway	Signaling	EndocrineSignaling
0.007546	P00057	Wnt signaling pathway	Signaling	Others	P00021	FGF signaling pathway	Signaling	Others
0.007546	P05917	Opioid proopiomelanocortin pathway	Signaling	SynapticSignaling	P00029	Huntington disease	Disease	Unclassified
0.007546	P00049	Parkinson disease	Disease	Unclassified	P00039	Metabotropic glutamate receptor group III pathway	Signaling	SynapticSignaling
0.007546	P00057	Wnt signaling pathway	Signaling	Others	P00040	Metabotropic glutamate receptor group II pathway	Signaling	SynapticSignaling
0.007546	P00053	T cell activation	Signaling	ImmuneSignaling	P00042	Muscarinic acetylcholine receptor 1 and 3 signaling pathway	Signaling	SynapticSignaling
0.007546	P05727	Anandamide biosynthesis	Biosynthesis	SynapticSignaling	P00042	Muscarinic acetylcholine receptor 1 and 3 signaling pathway	Signaling	SynapticSignaling
0.007546	P05917	Opioid proopiomelanocortin pathway	Signaling	SynapticSignaling	P00042	Muscarinic acetylcholine receptor 1 and 3 signaling pathway	Signaling	SynapticSignaling
0.007546	P05728	Anandamide degradation	Catabolism	SynapticSignaling	P04374	5HT2 type receptor mediated signaling pathway	Signaling	SynapticSignaling
0.007546	P05728	Anandamide degradation	Catabolism	SynapticSignaling	P04375	5HT3 type receptor mediated signaling pathway	Signaling	SynapticSignaling
0.007546	P05728	Anandamide degradation	Catabolism	SynapticSignaling	P04385	Histamine H1 receptor mediated signaling pathway	Signaling	SynapticImmuneSignaling
0.007546	P05918	p38 MAPK pathway	Signaling	Others	P05731	GABA-B receptor II signaling	Signaling	SynapticSignaling
0.00801179	P00006	Apoptosis signaling pathway	Signaling	ImmuneSignaling	P00003	Alzheimer disease-amyloid secretase pathway	Disease	Unclassified
0.00801179	P00031	Inflammation mediated by chemokine and cytokine signaling pathway	Signaling	ImmuneSignaling	P00003	Alzheimer disease-amyloid secretase pathway	Disease	Unclassified
0.00801179	P00006	Apoptosis signaling pathway	Signaling	ImmuneSignaling	P00006	Apoptosis signaling pathway	Signaling	ImmuneSignaling
0.00801179	P00019	Endothelin signaling pathway	Signaling	SynapticSignaling	P00010	B cell activation	Signaling	ImmuneSignaling
0.00801179	P00048	PI3 kinase pathway	Signaling	Others	P00012	Cadherin signaling pathway	Signaling	Others
0.00801179	P05918	p38 MAPK pathway	Signaling	Others	P00016	Cytoskeletal regulation by Rho GTPase	Development	Unclassified
0.00801179	P02723	Adenine and hypoxanthine salvage pathway	Catabolism	Unclassified	P00018	EGF receptor signaling pathway	Signaling	EndocrineSignaling
0.00801179	P02723	Adenine and hypoxanthine salvage pathway	Catabolism	Unclassified	P00019	Endothelin signaling pathway	Signaling	SynapticSignaling
0.00801179	P04391	Oxytocin receptor mediated signaling pathway	Signaling	SynapticSignaling	P00019	Endothelin signaling pathway	Signaling	SynapticSignaling
0.00801179	P05731	GABA-B receptor II signaling	Signaling	SynapticSignaling	P00019	Endothelin signaling pathway	Signaling	SynapticSignaling
0.00801179	P05917	Opioid proopiomelanocortin pathway	Signaling	SynapticSignaling	P00019	Endothelin signaling pathway	Signaling	SynapticSignaling
0.00801179	P00039	Metabotropic glutamate receptor group III pathway	Signaling	SynapticSignaling	P00024	Glycolysis	Metabolism	Unclassified
0.00801179	P00049	Parkinson disease	Disease	Unclassified	P00024	Glycolysis	Metabolism	Unclassified
0.00801179	P00029	Huntington disease	Disease	Unclassified	P00026	Heterotrimeric G-protein signaling pathway-Gi alpha and Gs alpha mediated pathway	Signaling	Others
0.00801179	P04380	Cortocotropin releasing factor receptor signaling pathway	Signaling	EndocrineSignaling	P00027	Heterotrimeric G-protein signaling pathway-Gq alpha and Go alpha mediated pathway	Signaling	Others
0.00801179	P00049	Parkinson disease	Disease	Unclassified	P00031	Inflammation mediated by chemokine and cytokine signaling pathway	Signaling	ImmuneSignaling
0.00801179	P04371	5-Hydroxytryptamine biosynthesis	Biosynthesis	SynapticSignaling	P00031	Inflammation mediated by chemokine and cytokine signaling pathway	Signaling	ImmuneSignaling
0.00801179	P04385	Histamine H1 receptor mediated signaling pathway	Signaling	SynapticImmuneSignaling	P00031	Inflammation mediated by chemokine and cytokine signaling pathway	Signaling	ImmuneSignaling
0.00801179	P04391	Oxytocin receptor mediated signaling pathway	Signaling	SynapticSignaling	P00031	Inflammation mediated by chemokine and cytokine signaling pathway	Signaling	ImmuneSignaling
0.00801179	P05918	p38 MAPK pathway	Signaling	Others	P00034	Integrin signalling pathway	Signaling	Others
0.00801179	P00059	p53 pathway	Signaling	Others	P00039	Metabotropic glutamate receptor group III pathway	Signaling	SynapticSignaling
0.00801179	P02723	Adenine and hypoxanthine salvage pathway	Catabolism	Unclassified	P00039	Metabotropic glutamate receptor group III pathway	Signaling	SynapticSignaling
0.00801179	P04380	Cortocotropin releasing factor receptor signaling pathway	Signaling	EndocrineSignaling	P00039	Metabotropic glutamate receptor group III pathway	Signaling	SynapticSignaling
0.00801179	P00059	p53 pathway	Signaling	Others	P00040	Metabotropic glutamate receptor group II pathway	Signaling	SynapticSignaling
0.00801179	P05731	GABA-B receptor II signaling	Signaling	SynapticSignaling	P00040	Metabotropic glutamate receptor group II pathway	Signaling	SynapticSignaling
0.00801179	P00053	T cell activation	Signaling	ImmuneSignaling	P00041	Metabotropic glutamate receptor group I pathway	Signaling	SynapticSignaling
0.00801179	P04380	Cortocotropin releasing factor receptor signaling pathway	Signaling	EndocrineSignaling	P00041	Metabotropic glutamate receptor group I pathway	Signaling	SynapticSignaling
0.00801179	P04380	Cortocotropin releasing factor receptor signaling pathway	Signaling	EndocrineSignaling	P00042	Muscarinic acetylcholine receptor 1 and 3 signaling pathway	Signaling	SynapticSignaling
0.00801179	P00043	Muscarinic acetylcholine receptor 2 and 4 signaling pathway	Signaling	SynapticSignaling	P00043	Muscarinic acetylcholine receptor 2 and 4 signaling pathway	Signaling	SynapticSignaling
0.00801179	P00053	T cell activation	Signaling	ImmuneSignaling	P00043	Muscarinic acetylcholine receptor 2 and 4 signaling pathway	Signaling	SynapticSignaling
0.00801179	P04387	Histamine synthesis	Biosynthesis	SynapticImmuneSignaling	P00043	Muscarinic acetylcholine receptor 2 and 4 signaling pathway	Signaling	SynapticSignaling
0.00801179	P05727	Anandamide biosynthesis	Biosynthesis	SynapticSignaling	P00043	Muscarinic acetylcholine receptor 2 and 4 signaling pathway	Signaling	SynapticSignaling
0.00801179	P05731	GABA-B receptor II signaling	Signaling	SynapticSignaling	P00043	Muscarinic acetylcholine receptor 2 and 4 signaling pathway	Signaling	SynapticSignaling
0.00801179	P04387	Histamine synthesis	Biosynthesis	SynapticImmuneSignaling	P02723	Adenine and hypoxanthine salvage pathway	Catabolism	Unclassified
0.00801179	P04374	5HT2 type receptor mediated signaling pathway	Signaling	SynapticSignaling	P04374	5HT2 type receptor mediated signaling pathway	Signaling	SynapticSignaling
0.00801179	P04375	5HT3 type receptor mediated signaling pathway	Signaling	SynapticSignaling	P04374	5HT2 type receptor mediated signaling pathway	Signaling	SynapticSignaling
0.00801179	P05727	Anandamide biosynthesis	Biosynthesis	SynapticSignaling	P04374	5HT2 type receptor mediated signaling pathway	Signaling	SynapticSignaling
0.00801179	P05731	GABA-B receptor II signaling	Signaling	SynapticSignaling	P04374	5HT2 type receptor mediated signaling pathway	Signaling	SynapticSignaling
0.00801179	P04375	5HT3 type receptor mediated signaling pathway	Signaling	SynapticSignaling	P04375	5HT3 type receptor mediated signaling pathway	Signaling	SynapticSignaling
0.00801179	P05727	Anandamide biosynthesis	Biosynthesis	SynapticSignaling	P04375	5HT3 type receptor mediated signaling pathway	Signaling	SynapticSignaling
0.00801179	P05731	GABA-B receptor II signaling	Signaling	SynapticSignaling	P04375	5HT3 type receptor mediated signaling pathway	Signaling	SynapticSignaling
0.00801179	P05917	Opioid proopiomelanocortin pathway	Signaling	SynapticSignaling	P04376	5HT4 type receptor mediated signaling pathway	Signaling	SynapticSignaling
0.00801179	P04380	Cortocotropin releasing factor receptor signaling pathway	Signaling	EndocrineSignaling	P04379	Beta3 adrenergic receptor signaling pathway	Signaling	SynapticSignaling
0.00801179	P05727	Anandamide biosynthesis	Biosynthesis	SynapticSignaling	P04379	Beta3 adrenergic receptor signaling pathway	Signaling	SynapticSignaling
0.00801179	P05918	p38 MAPK pathway	Signaling	Others	P04380	Cortocotropin releasing factor receptor signaling pathway	Signaling	EndocrineSignaling
0.00801179	P04391	Oxytocin receptor mediated signaling pathway	Signaling	SynapticSignaling	P04387	Histamine synthesis	Biosynthesis	SynapticImmuneSignaling
0.00801179	P05727	Anandamide biosynthesis	Biosynthesis	SynapticSignaling	P05727	Anandamide biosynthesis	Biosynthesis	SynapticSignaling
0.00801179	P05731	GABA-B receptor II signaling	Signaling	SynapticSignaling	P05731	GABA-B receptor II signaling	Signaling	SynapticSignaling
0.00801179	P05914	Nicotine degradation	Catabolism	SynapticSignaling	P05914	Nicotine degradation	Catabolism	SynapticSignaling
0.00821571	P04387	Histamine synthesis	Biosynthesis	SynapticImmuneSignaling	P00003	Alzheimer disease-amyloid secretase pathway	Disease	Unclassified
0.00821571	P00019	Endothelin signaling pathway	Signaling	SynapticSignaling	P00012	Cadherin signaling pathway	Signaling	Others
0.00821571	P02785	Valine biosynthesis	Biosynthesis	Unclassified	P00019	Endothelin signaling pathway	Signaling	SynapticSignaling
0.00821571	P05728	Anandamide degradation	Catabolism	SynapticSignaling	P00031	Inflammation mediated by chemokine and cytokine signaling pathway	Signaling	ImmuneSignaling
0.00821571	P04391	Oxytocin receptor mediated signaling pathway	Signaling	SynapticSignaling	P00037	Ionotropic glutamate receptor pathway	Signaling	SynapticSignaling
0.00821571	P04385	Histamine H1 receptor mediated signaling pathway	Signaling	SynapticImmuneSignaling	P00039	Metabotropic glutamate receptor group III pathway	Signaling	SynapticSignaling
0.00821571	P04387	Histamine synthesis	Biosynthesis	SynapticImmuneSignaling	P00039	Metabotropic glutamate receptor group III pathway	Signaling	SynapticSignaling
0.00821571	P00049	Parkinson disease	Disease	Unclassified	P00049	Parkinson disease	Disease	Unclassified
0.00821571	P04387	Histamine synthesis	Biosynthesis	SynapticImmuneSignaling	P00049	Parkinson disease	Disease	Unclassified
0.00821571	P04379	Beta3 adrenergic receptor signaling pathway	Signaling	SynapticSignaling	P00057	Wnt signaling pathway	Signaling	Others
0.00821571	P04387	Histamine synthesis	Biosynthesis	SynapticImmuneSignaling	P00057	Wnt signaling pathway	Signaling	Others
0.00821571	P05728	Anandamide degradation	Catabolism	SynapticSignaling	P04379	Beta3 adrenergic receptor signaling pathway	Signaling	SynapticSignaling
0.00821571	P04387	Histamine synthesis	Biosynthesis	SynapticImmuneSignaling	P04387	Histamine synthesis	Biosynthesis	SynapticImmuneSignaling
0.00821571	P05918	p38 MAPK pathway	Signaling	Others	P05914	Nicotine degradation	Catabolism	SynapticSignaling
0.00821571	P05917	Opioid proopiomelanocortin pathway	Signaling	SynapticSignaling	P05917	Opioid proopiomelanocortin pathway	Signaling	SynapticSignaling
0.00848434	P00057	Wnt signaling pathway	Signaling	Others	P00006	Apoptosis signaling pathway	Signaling	ImmuneSignaling
0.00848434	P02723	Adenine and hypoxanthine salvage pathway	Catabolism	Unclassified	P00006	Apoptosis signaling pathway	Signaling	ImmuneSignaling
0.00848434	P00031	Inflammation mediated by chemokine and cytokine signaling pathway	Signaling	ImmuneSignaling	P00012	Cadherin signaling pathway	Signaling	Others
0.00848434	P00043	Muscarinic acetylcholine receptor 2 and 4 signaling pathway	Signaling	SynapticSignaling	P00012	Cadherin signaling pathway	Signaling	Others
0.00848434	P00043	Muscarinic acetylcholine receptor 2 and 4 signaling pathway	Signaling	SynapticSignaling	P00018	EGF receptor signaling pathway	Signaling	EndocrineSignaling
0.00848434	P05731	GABA-B receptor II signaling	Signaling	SynapticSignaling	P00018	EGF receptor signaling pathway	Signaling	EndocrineSignaling
0.00848434	P05917	Opioid proopiomelanocortin pathway	Signaling	SynapticSignaling	P00018	EGF receptor signaling pathway	Signaling	EndocrineSignaling
0.00848434	P04387	Histamine synthesis	Biosynthesis	SynapticImmuneSignaling	P00019	Endothelin signaling pathway	Signaling	SynapticSignaling
0.00848434	P00043	Muscarinic acetylcholine receptor 2 and 4 signaling pathway	Signaling	SynapticSignaling	P00021	FGF signaling pathway	Signaling	Others
0.00848434	P05731	GABA-B receptor II signaling	Signaling	SynapticSignaling	P00021	FGF signaling pathway	Signaling	Others
0.00848434	P05917	Opioid proopiomelanocortin pathway	Signaling	SynapticSignaling	P00021	FGF signaling pathway	Signaling	Others
0.00848434	P00042	Muscarinic acetylcholine receptor 1 and 3 signaling pathway	Signaling	SynapticSignaling	P00024	Glycolysis	Metabolism	Unclassified
0.00848434	P00059	p53 pathway	Signaling	Others	P00031	Inflammation mediated by chemokine and cytokine signaling pathway	Signaling	ImmuneSignaling
0.00848434	P02785	Valine biosynthesis	Biosynthesis	Unclassified	P00037	Ionotropic glutamate receptor pathway	Signaling	SynapticSignaling
0.00848434	P05731	GABA-B receptor II signaling	Signaling	SynapticSignaling	P00039	Metabotropic glutamate receptor group III pathway	Signaling	SynapticSignaling
0.00848434	P05917	Opioid proopiomelanocortin pathway	Signaling	SynapticSignaling	P00039	Metabotropic glutamate receptor group III pathway	Signaling	SynapticSignaling
0.00848434	P04385	Histamine H1 receptor mediated signaling pathway	Signaling	SynapticImmuneSignaling	P00040	Metabotropic glutamate receptor group II pathway	Signaling	SynapticSignaling
0.00848434	P00049	Parkinson disease	Disease	Unclassified	P00041	Metabotropic glutamate receptor group I pathway	Signaling	SynapticSignaling
0.00848434	P02785	Valine biosynthesis	Biosynthesis	Unclassified	P00041	Metabotropic glutamate receptor group I pathway	Signaling	SynapticSignaling
0.00848434	P04371	5-Hydroxytryptamine biosynthesis	Biosynthesis	SynapticSignaling	P00041	Metabotropic glutamate receptor group I pathway	Signaling	SynapticSignaling
0.00848434	P04391	Oxytocin receptor mediated signaling pathway	Signaling	SynapticSignaling	P00041	Metabotropic glutamate receptor group I pathway	Signaling	SynapticSignaling
0.00848434	P04376	5HT4 type receptor mediated signaling pathway	Signaling	SynapticSignaling	P00042	Muscarinic acetylcholine receptor 1 and 3 signaling pathway	Signaling	SynapticSignaling
0.00848434	P04377	Beta1 adrenergic receptor signaling pathway	Signaling	SynapticSignaling	P00042	Muscarinic acetylcholine receptor 1 and 3 signaling pathway	Signaling	SynapticSignaling
0.00848434	P05914	Nicotine degradation	Catabolism	SynapticSignaling	P00042	Muscarinic acetylcholine receptor 1 and 3 signaling pathway	Signaling	SynapticSignaling
0.00848434	P00049	Parkinson disease	Disease	Unclassified	P00043	Muscarinic acetylcholine receptor 2 and 4 signaling pathway	Signaling	SynapticSignaling
0.00848434	P04385	Histamine H1 receptor mediated signaling pathway	Signaling	SynapticImmuneSignaling	P00043	Muscarinic acetylcholine receptor 2 and 4 signaling pathway	Signaling	SynapticSignaling
0.00848434	P00057	Wnt signaling pathway	Signaling	Others	P00053	T cell activation	Signaling	ImmuneSignaling
0.00848434	P04387	Histamine synthesis	Biosynthesis	SynapticImmuneSignaling	P00053	T cell activation	Signaling	ImmuneSignaling
0.00848434	P05727	Anandamide biosynthesis	Biosynthesis	SynapticSignaling	P00053	T cell activation	Signaling	ImmuneSignaling
0.00848434	P05914	Nicotine degradation	Catabolism	SynapticSignaling	P00059	p53 pathway	Signaling	Others
0.00848434	P04379	Beta3 adrenergic receptor signaling pathway	Signaling	SynapticSignaling	P04371	5-Hydroxytryptamine biosynthesis	Biosynthesis	SynapticSignaling
0.00848434	P04385	Histamine H1 receptor mediated signaling pathway	Signaling	SynapticImmuneSignaling	P04379	Beta3 adrenergic receptor signaling pathway	Signaling	SynapticSignaling
0.00848434	P04391	Oxytocin receptor mediated signaling pathway	Signaling	SynapticSignaling	P04379	Beta3 adrenergic receptor signaling pathway	Signaling	SynapticSignaling
0.00848434	P05917	Opioid proopiomelanocortin pathway	Signaling	SynapticSignaling	P04379	Beta3 adrenergic receptor signaling pathway	Signaling	SynapticSignaling
0.00848434	P05917	Opioid proopiomelanocortin pathway	Signaling	SynapticSignaling	P04385	Histamine H1 receptor mediated signaling pathway	Signaling	SynapticImmuneSignaling
0.00848434	P05917	Opioid proopiomelanocortin pathway	Signaling	SynapticSignaling	P04391	Oxytocin receptor mediated signaling pathway	Signaling	SynapticSignaling
0.00848434	P05917	Opioid proopiomelanocortin pathway	Signaling	SynapticSignaling	P05731	GABA-B receptor II signaling	Signaling	SynapticSignaling
0.0096993	P05918	p38 MAPK pathway	Signaling	Others	P05918	p38 MAPK pathway	Signaling	Others
0.0111156	P05918	p38 MAPK pathway	Signaling	Others	P00012	Cadherin signaling pathway	Signaling	Others
0.0111319	P00025	Hedgehog signaling pathway	Signaling	Others	P00003	Alzheimer disease-amyloid secretase pathway	Disease	Unclassified
0.0111319	P02739	De novo pyrimidine deoxyribonucleotide biosynthesis	Biosynthesis	Unclassified	P00003	Alzheimer disease-amyloid secretase pathway	Disease	Unclassified
0.0111319	P00048	PI3 kinase pathway	Signaling	Others	P00005	Angiogenesis	Physiology	Unclassified
0.0111319	P00036	Interleukin signaling pathway	Signaling	ImmuneSignaling	P00006	Apoptosis signaling pathway	Signaling	ImmuneSignaling
0.0111319	P00018	EGF receptor signaling pathway	Signaling	EndocrineSignaling	P00016	Cytoskeletal regulation by Rho GTPase	Development	Unclassified
0.0111319	P00021	FGF signaling pathway	Signaling	Others	P00016	Cytoskeletal regulation by Rho GTPase	Development	Unclassified
0.0111319	P00024	Glycolysis	Metabolism	Unclassified	P00016	Cytoskeletal regulation by Rho GTPase	Development	Unclassified
0.0111319	P00026	Heterotrimeric G-protein signaling pathway-Gi alpha and Gs alpha mediated pathway	Signaling	Others	P00016	Cytoskeletal regulation by Rho GTPase	Development	Unclassified
0.0111319	P00059	p53 pathway	Signaling	Others	P00016	Cytoskeletal regulation by Rho GTPase	Development	Unclassified
0.0111319	P02788	Xanthine and guanine salvage pathway	Catabolism	Unclassified	P00016	Cytoskeletal regulation by Rho GTPase	Development	Unclassified
0.0111319	P04371	5-Hydroxytryptamine biosynthesis	Biosynthesis	SynapticSignaling	P00016	Cytoskeletal regulation by Rho GTPase	Development	Unclassified
0.0111319	P04373	5HT1 type receptor mediated signaling pathway	Signaling	SynapticSignaling	P00016	Cytoskeletal regulation by Rho GTPase	Development	Unclassified
0.0111319	P04376	5HT4 type receptor mediated signaling pathway	Signaling	SynapticSignaling	P00016	Cytoskeletal regulation by Rho GTPase	Development	Unclassified
0.0111319	P04377	Beta1 adrenergic receptor signaling pathway	Signaling	SynapticSignaling	P00016	Cytoskeletal regulation by Rho GTPase	Development	Unclassified
0.0111319	P04380	Cortocotropin releasing factor receptor signaling pathway	Signaling	EndocrineSignaling	P00016	Cytoskeletal regulation by Rho GTPase	Development	Unclassified
0.0111319	P04391	Oxytocin receptor mediated signaling pathway	Signaling	SynapticSignaling	P00016	Cytoskeletal regulation by Rho GTPase	Development	Unclassified
0.0111319	P05913	Enkephalin release	Signaling	SynapticSignaling	P00016	Cytoskeletal regulation by Rho GTPase	Development	Unclassified
0.0111319	P05914	Nicotine degradation	Catabolism	SynapticSignaling	P00016	Cytoskeletal regulation by Rho GTPase	Development	Unclassified
0.0111319	P00025	Hedgehog signaling pathway	Signaling	Others	P00019	Endothelin signaling pathway	Signaling	SynapticSignaling
0.0111319	P02739	De novo pyrimidine deoxyribonucleotide biosynthesis	Biosynthesis	Unclassified	P00019	Endothelin signaling pathway	Signaling	SynapticSignaling
0.0111319	P00025	Hedgehog signaling pathway	Signaling	Others	P00024	Glycolysis	Metabolism	Unclassified
0.0111319	P00060	Ubiquitin proteasome pathway	Catabolism	Unclassified	P00024	Glycolysis	Metabolism	Unclassified
0.0111319	P00031	Inflammation mediated by chemokine and cytokine signaling pathway	Signaling	ImmuneSignaling	P00025	Hedgehog signaling pathway	Signaling	Others
0.0111319	P00040	Metabotropic glutamate receptor group II pathway	Signaling	SynapticSignaling	P00025	Hedgehog signaling pathway	Signaling	Others
0.0111319	P00043	Muscarinic acetylcholine receptor 2 and 4 signaling pathway	Signaling	SynapticSignaling	P00025	Hedgehog signaling pathway	Signaling	Others
0.0111319	P00048	PI3 kinase pathway	Signaling	Others	P00025	Hedgehog signaling pathway	Signaling	Others
0.0111319	P00057	Wnt signaling pathway	Signaling	Others	P00025	Hedgehog signaling pathway	Signaling	Others
0.0111319	P04371	5-Hydroxytryptamine biosynthesis	Biosynthesis	SynapticSignaling	P00025	Hedgehog signaling pathway	Signaling	Others
0.0111319	P04374	5HT2 type receptor mediated signaling pathway	Signaling	SynapticSignaling	P00025	Hedgehog signaling pathway	Signaling	Others
0.0111319	P04375	5HT3 type receptor mediated signaling pathway	Signaling	SynapticSignaling	P00025	Hedgehog signaling pathway	Signaling	Others
0.0111319	P04385	Histamine H1 receptor mediated signaling pathway	Signaling	SynapticImmuneSignaling	P00025	Hedgehog signaling pathway	Signaling	Others
0.0111319	P04387	Histamine synthesis	Biosynthesis	SynapticImmuneSignaling	P00025	Hedgehog signaling pathway	Signaling	Others
0.0111319	P04391	Oxytocin receptor mediated signaling pathway	Signaling	SynapticSignaling	P00025	Hedgehog signaling pathway	Signaling	Others
0.0111319	P05727	Anandamide biosynthesis	Biosynthesis	SynapticSignaling	P00025	Hedgehog signaling pathway	Signaling	Others
0.0111319	P05729	Bupropion degradation	Catabolism	SynapticSignaling	P00025	Hedgehog signaling pathway	Signaling	Others
0.0111319	P05917	Opioid proopiomelanocortin pathway	Signaling	SynapticSignaling	P00025	Hedgehog signaling pathway	Signaling	Others
0.0111319	P02723	Adenine and hypoxanthine salvage pathway	Catabolism	Unclassified	P00026	Heterotrimeric G-protein signaling pathway-Gi alpha and Gs alpha mediated pathway	Signaling	Others
0.0111319	P05914	Nicotine degradation	Catabolism	SynapticSignaling	P00026	Heterotrimeric G-protein signaling pathway-Gi alpha and Gs alpha mediated pathway	Signaling	Others
0.0111319	P02739	De novo pyrimidine deoxyribonucleotide biosynthesis	Biosynthesis	Unclassified	P00027	Heterotrimeric G-protein signaling pathway-Gq alpha and Go alpha mediated pathway	Signaling	Others
0.0111319	P00054	Toll receptor signaling pathway	Signaling	ImmuneSignaling	P00028	Heterotrimeric G-protein signaling pathway-rod outer segment phototransduction	Signaling	Others
0.0111319	P02739	De novo pyrimidine deoxyribonucleotide biosynthesis	Biosynthesis	Unclassified	P00029	Huntington disease	Disease	Unclassified
0.0111319	P00037	Ionotropic glutamate receptor pathway	Signaling	SynapticSignaling	P00034	Integrin signalling pathway	Signaling	Others
0.0111319	P00041	Metabotropic glutamate receptor group I pathway	Signaling	SynapticSignaling	P00034	Integrin signalling pathway	Signaling	Others
0.0111319	P00043	Muscarinic acetylcholine receptor 2 and 4 signaling pathway	Signaling	SynapticSignaling	P00034	Integrin signalling pathway	Signaling	Others
0.0111319	P00053	T cell activation	Signaling	ImmuneSignaling	P00034	Integrin signalling pathway	Signaling	Others
0.0111319	P04373	5HT1 type receptor mediated signaling pathway	Signaling	SynapticSignaling	P00034	Integrin signalling pathway	Signaling	Others
0.0111319	P04376	5HT4 type receptor mediated signaling pathway	Signaling	SynapticSignaling	P00034	Integrin signalling pathway	Signaling	Others
0.0111319	P04377	Beta1 adrenergic receptor signaling pathway	Signaling	SynapticSignaling	P00034	Integrin signalling pathway	Signaling	Others
0.0111319	P04379	Beta3 adrenergic receptor signaling pathway	Signaling	SynapticSignaling	P00034	Integrin signalling pathway	Signaling	Others
0.0111319	P05731	GABA-B receptor II signaling	Signaling	SynapticSignaling	P00034	Integrin signalling pathway	Signaling	Others
0.0111319	P05917	Opioid proopiomelanocortin pathway	Signaling	SynapticSignaling	P00034	Integrin signalling pathway	Signaling	Others
0.0111319	P00054	Toll receptor signaling pathway	Signaling	ImmuneSignaling	P00036	Interleukin signaling pathway	Signaling	ImmuneSignaling
0.0111319	P00060	Ubiquitin proteasome pathway	Catabolism	Unclassified	P00041	Metabotropic glutamate receptor group I pathway	Signaling	SynapticSignaling
0.0111319	P02739	De novo pyrimidine deoxyribonucleotide biosynthesis	Biosynthesis	Unclassified	P00041	Metabotropic glutamate receptor group I pathway	Signaling	SynapticSignaling
0.0111319	P00059	p53 pathway	Signaling	Others	P00048	PI3 kinase pathway	Signaling	Others
0.0111319	P05914	Nicotine degradation	Catabolism	SynapticSignaling	P00048	PI3 kinase pathway	Signaling	Others
0.0111319	P02788	Xanthine and guanine salvage pathway	Catabolism	Unclassified	P00054	Toll receptor signaling pathway	Signaling	ImmuneSignaling
0.0111319	P04373	5HT1 type receptor mediated signaling pathway	Signaling	SynapticSignaling	P00054	Toll receptor signaling pathway	Signaling	ImmuneSignaling
0.0111319	P04377	Beta1 adrenergic receptor signaling pathway	Signaling	SynapticSignaling	P00054	Toll receptor signaling pathway	Signaling	ImmuneSignaling
0.0111319	P05730	Endogenous cannabinoid signaling	Signaling	SynapticSignaling	P00054	Toll receptor signaling pathway	Signaling	ImmuneSignaling
0.0111319	P02766	Phenylethylamine degradation	Catabolism	SynapticSignaling	P00059	p53 pathway	Signaling	Others
0.0111319	P02739	De novo pyrimidine deoxyribonucleotide biosynthesis	Biosynthesis	Unclassified	P02723	Adenine and hypoxanthine salvage pathway	Catabolism	Unclassified
0.0111319	P02766	Phenylethylamine degradation	Catabolism	SynapticSignaling	P02723	Adenine and hypoxanthine salvage pathway	Catabolism	Unclassified
0.0111319	P04379	Beta3 adrenergic receptor signaling pathway	Signaling	SynapticSignaling	P02739	De novo pyrimidine deoxyribonucleotide biosynthesis	Biosynthesis	Unclassified
0.0111319	P02785	Valine biosynthesis	Biosynthesis	Unclassified	P02766	Phenylethylamine degradation	Catabolism	SynapticSignaling
0.0111319	P05918	p38 MAPK pathway	Signaling	Others	P02766	Phenylethylamine degradation	Catabolism	SynapticSignaling
0.0115032	P00042	Muscarinic acetylcholine receptor 1 and 3 signaling pathway	Signaling	SynapticSignaling	P00012	Cadherin signaling pathway	Signaling	Others
0.0115032	P00042	Muscarinic acetylcholine receptor 1 and 3 signaling pathway	Signaling	SynapticSignaling	P00021	FGF signaling pathway	Signaling	Others
0.0115032	P00049	Parkinson disease	Disease	Unclassified	P00042	Muscarinic acetylcholine receptor 1 and 3 signaling pathway	Signaling	SynapticSignaling
0.0115032	P05918	p38 MAPK pathway	Signaling	Others	P04385	Histamine H1 receptor mediated signaling pathway	Signaling	SynapticImmuneSignaling
0.0137555	P00029	Huntington disease	Disease	Unclassified	P00012	Cadherin signaling pathway	Signaling	Others
0.0137555	P00029	Huntington disease	Disease	Unclassified	P00018	EGF receptor signaling pathway	Signaling	EndocrineSignaling
0.0137555	P05728	Anandamide degradation	Catabolism	SynapticSignaling	P00021	FGF signaling pathway	Signaling	Others
0.0137555	P00037	Ionotropic glutamate receptor pathway	Signaling	SynapticSignaling	P00027	Heterotrimeric G-protein signaling pathway-Gq alpha and Go alpha mediated pathway	Signaling	Others
0.0137555	P00039	Metabotropic glutamate receptor group III pathway	Signaling	SynapticSignaling	P00027	Heterotrimeric G-protein signaling pathway-Gq alpha and Go alpha mediated pathway	Signaling	Others
0.0137555	P05728	Anandamide degradation	Catabolism	SynapticSignaling	P00027	Heterotrimeric G-protein signaling pathway-Gq alpha and Go alpha mediated pathway	Signaling	Others
0.0137555	P02785	Valine biosynthesis	Biosynthesis	Unclassified	P00042	Muscarinic acetylcholine receptor 1 and 3 signaling pathway	Signaling	SynapticSignaling
0.0162335	P00039	Metabotropic glutamate receptor group III pathway	Signaling	SynapticSignaling	P00018	EGF receptor signaling pathway	Signaling	EndocrineSignaling
0.0162335	P05728	Anandamide degradation	Catabolism	SynapticSignaling	P00018	EGF receptor signaling pathway	Signaling	EndocrineSignaling
0.0162335	P00037	Ionotropic glutamate receptor pathway	Signaling	SynapticSignaling	P00021	FGF signaling pathway	Signaling	Others
0.0162335	P00039	Metabotropic glutamate receptor group III pathway	Signaling	SynapticSignaling	P00021	FGF signaling pathway	Signaling	Others
0.0162335	P02785	Valine biosynthesis	Biosynthesis	Unclassified	P00029	Huntington disease	Disease	Unclassified
0.0162335	P04379	Beta3 adrenergic receptor signaling pathway	Signaling	SynapticSignaling	P00029	Huntington disease	Disease	Unclassified
0.0162335	P04391	Oxytocin receptor mediated signaling pathway	Signaling	SynapticSignaling	P00029	Huntington disease	Disease	Unclassified
0.0162335	P04391	Oxytocin receptor mediated signaling pathway	Signaling	SynapticSignaling	P00042	Muscarinic acetylcholine receptor 1 and 3 signaling pathway	Signaling	SynapticSignaling
0.0162335	P02723	Adenine and hypoxanthine salvage pathway	Catabolism	Unclassified	P00054	Toll receptor signaling pathway	Signaling	ImmuneSignaling
0.0170748	P05918	p38 MAPK pathway	Signaling	Others	P00049	Parkinson disease	Disease	Unclassified
0.0170748	P02785	Valine biosynthesis	Biosynthesis	Unclassified	P02785	Valine biosynthesis	Biosynthesis	Unclassified
0.0184364	P05918	p38 MAPK pathway	Signaling	Others	P00029	Huntington disease	Disease	Unclassified
0.018822	P00018	EGF receptor signaling pathway	Signaling	EndocrineSignaling	P00003	Alzheimer disease-amyloid secretase pathway	Disease	Unclassified
0.018822	P00021	FGF signaling pathway	Signaling	Others	P00003	Alzheimer disease-amyloid secretase pathway	Disease	Unclassified
0.018822	P00042	Muscarinic acetylcholine receptor 1 and 3 signaling pathway	Signaling	SynapticSignaling	P00006	Apoptosis signaling pathway	Signaling	ImmuneSignaling
0.018822	P00018	EGF receptor signaling pathway	Signaling	EndocrineSignaling	P00012	Cadherin signaling pathway	Signaling	Others
0.018822	P00021	FGF signaling pathway	Signaling	Others	P00012	Cadherin signaling pathway	Signaling	Others
0.018822	P00040	Metabotropic glutamate receptor group II pathway	Signaling	SynapticSignaling	P00012	Cadherin signaling pathway	Signaling	Others
0.018822	P04385	Histamine H1 receptor mediated signaling pathway	Signaling	SynapticImmuneSignaling	P00018	EGF receptor signaling pathway	Signaling	EndocrineSignaling
0.018822	P04385	Histamine H1 receptor mediated signaling pathway	Signaling	SynapticImmuneSignaling	P00021	FGF signaling pathway	Signaling	Others
0.018822	P04387	Histamine synthesis	Biosynthesis	SynapticImmuneSignaling	P00021	FGF signaling pathway	Signaling	Others
0.018822	P04385	Histamine H1 receptor mediated signaling pathway	Signaling	SynapticImmuneSignaling	P00027	Heterotrimeric G-protein signaling pathway-Gq alpha and Go alpha mediated pathway	Signaling	Others
0.018822	P04391	Oxytocin receptor mediated signaling pathway	Signaling	SynapticSignaling	P00027	Heterotrimeric G-protein signaling pathway-Gq alpha and Go alpha mediated pathway	Signaling	Others
0.018822	P04387	Histamine synthesis	Biosynthesis	SynapticImmuneSignaling	P00029	Huntington disease	Disease	Unclassified
0.018822	P05731	GABA-B receptor II signaling	Signaling	SynapticSignaling	P00029	Huntington disease	Disease	Unclassified
0.018822	P04371	5-Hydroxytryptamine biosynthesis	Biosynthesis	SynapticSignaling	P00037	Ionotropic glutamate receptor pathway	Signaling	SynapticSignaling
0.018822	P00057	Wnt signaling pathway	Signaling	Others	P00041	Metabotropic glutamate receptor group I pathway	Signaling	SynapticSignaling
0.018822	P02785	Valine biosynthesis	Biosynthesis	Unclassified	P00054	Toll receptor signaling pathway	Signaling	ImmuneSignaling
0.018822	P04374	5HT2 type receptor mediated signaling pathway	Signaling	SynapticSignaling	P00057	Wnt signaling pathway	Signaling	Others
0.018822	P04375	5HT3 type receptor mediated signaling pathway	Signaling	SynapticSignaling	P00057	Wnt signaling pathway	Signaling	Others
0.018822	P04385	Histamine H1 receptor mediated signaling pathway	Signaling	SynapticImmuneSignaling	P00057	Wnt signaling pathway	Signaling	Others
0.018822	P05728	Anandamide degradation	Catabolism	SynapticSignaling	P04371	5-Hydroxytryptamine biosynthesis	Biosynthesis	SynapticSignaling
0.018822	P05728	Anandamide degradation	Catabolism	SynapticSignaling	P04391	Oxytocin receptor mediated signaling pathway	Signaling	SynapticSignaling
0.0201572	P05914	Nicotine degradation	Catabolism	SynapticSignaling	P00003	Alzheimer disease-amyloid secretase pathway	Disease	Unclassified
0.0201572	P00019	Endothelin signaling pathway	Signaling	SynapticSignaling	P00005	Angiogenesis	Physiology	Unclassified
0.0201572	P00039	Metabotropic glutamate receptor group III pathway	Signaling	SynapticSignaling	P00005	Angiogenesis	Physiology	Unclassified
0.0201572	P00041	Metabotropic glutamate receptor group I pathway	Signaling	SynapticSignaling	P00005	Angiogenesis	Physiology	Unclassified
0.0201572	P05731	GABA-B receptor II signaling	Signaling	SynapticSignaling	P00006	Apoptosis signaling pathway	Signaling	ImmuneSignaling
0.0201572	P00034	Integrin signalling pathway	Signaling	Others	P00012	Cadherin signaling pathway	Signaling	Others
0.0201572	P00027	Heterotrimeric G-protein signaling pathway-Gq alpha and Go alpha mediated pathway	Signaling	Others	P00016	Cytoskeletal regulation by Rho GTPase	Development	Unclassified
0.0201572	P02785	Valine biosynthesis	Biosynthesis	Unclassified	P00016	Cytoskeletal regulation by Rho GTPase	Development	Unclassified
0.0201572	P05727	Anandamide biosynthesis	Biosynthesis	SynapticSignaling	P00016	Cytoskeletal regulation by Rho GTPase	Development	Unclassified
0.0201572	P04379	Beta3 adrenergic receptor signaling pathway	Signaling	SynapticSignaling	P00024	Glycolysis	Metabolism	Unclassified
0.0201572	P04391	Oxytocin receptor mediated signaling pathway	Signaling	SynapticSignaling	P00024	Glycolysis	Metabolism	Unclassified
0.0201572	P00043	Muscarinic acetylcholine receptor 2 and 4 signaling pathway	Signaling	SynapticSignaling	P00026	Heterotrimeric G-protein signaling pathway-Gi alpha and Gs alpha mediated pathway	Signaling	Others
0.0201572	P00059	p53 pathway	Signaling	Others	P00026	Heterotrimeric G-protein signaling pathway-Gi alpha and Gs alpha mediated pathway	Signaling	Others
0.0201572	P04391	Oxytocin receptor mediated signaling pathway	Signaling	SynapticSignaling	P00026	Heterotrimeric G-protein signaling pathway-Gi alpha and Gs alpha mediated pathway	Signaling	Others
0.0201572	P05917	Opioid proopiomelanocortin pathway	Signaling	SynapticSignaling	P00026	Heterotrimeric G-protein signaling pathway-Gi alpha and Gs alpha mediated pathway	Signaling	Others
0.0201572	P00034	Integrin signalling pathway	Signaling	Others	P00029	Huntington disease	Disease	Unclassified
0.0201572	P02788	Xanthine and guanine salvage pathway	Catabolism	Unclassified	P00031	Inflammation mediated by chemokine and cytokine signaling pathway	Signaling	ImmuneSignaling
0.0201572	P04376	5HT4 type receptor mediated signaling pathway	Signaling	SynapticSignaling	P00031	Inflammation mediated by chemokine and cytokine signaling pathway	Signaling	ImmuneSignaling
0.0201572	P04377	Beta1 adrenergic receptor signaling pathway	Signaling	SynapticSignaling	P00031	Inflammation mediated by chemokine and cytokine signaling pathway	Signaling	ImmuneSignaling
0.0201572	P04380	Cortocotropin releasing factor receptor signaling pathway	Signaling	EndocrineSignaling	P00031	Inflammation mediated by chemokine and cytokine signaling pathway	Signaling	ImmuneSignaling
0.0201572	P05727	Anandamide biosynthesis	Biosynthesis	SynapticSignaling	P00031	Inflammation mediated by chemokine and cytokine signaling pathway	Signaling	ImmuneSignaling
0.0201572	P00042	Muscarinic acetylcholine receptor 1 and 3 signaling pathway	Signaling	SynapticSignaling	P00034	Integrin signalling pathway	Signaling	Others
0.0201572	P00057	Wnt signaling pathway	Signaling	Others	P00034	Integrin signalling pathway	Signaling	Others
0.0201572	P04385	Histamine H1 receptor mediated signaling pathway	Signaling	SynapticImmuneSignaling	P00034	Integrin signalling pathway	Signaling	Others
0.0201572	P05728	Anandamide degradation	Catabolism	SynapticSignaling	P00034	Integrin signalling pathway	Signaling	Others
0.0201572	P05914	Nicotine degradation	Catabolism	SynapticSignaling	P00034	Integrin signalling pathway	Signaling	Others
0.0201572	P02739	De novo pyrimidine deoxyribonucleotide biosynthesis	Biosynthesis	Unclassified	P00037	Ionotropic glutamate receptor pathway	Signaling	SynapticSignaling
0.0201572	P04373	5HT1 type receptor mediated signaling pathway	Signaling	SynapticSignaling	P00037	Ionotropic glutamate receptor pathway	Signaling	SynapticSignaling
0.0201572	P02723	Adenine and hypoxanthine salvage pathway	Catabolism	Unclassified	P00043	Muscarinic acetylcholine receptor 2 and 4 signaling pathway	Signaling	SynapticSignaling
0.0201572	P05914	Nicotine degradation	Catabolism	SynapticSignaling	P00043	Muscarinic acetylcholine receptor 2 and 4 signaling pathway	Signaling	SynapticSignaling
0.0201572	P00053	T cell activation	Signaling	ImmuneSignaling	P00048	PI3 kinase pathway	Signaling	Others
0.0201572	P00060	Ubiquitin proteasome pathway	Catabolism	Unclassified	P00048	PI3 kinase pathway	Signaling	Others
0.0201572	P04376	5HT4 type receptor mediated signaling pathway	Signaling	SynapticSignaling	P00048	PI3 kinase pathway	Signaling	Others
0.0201572	P04380	Cortocotropin releasing factor receptor signaling pathway	Signaling	EndocrineSignaling	P00048	PI3 kinase pathway	Signaling	Others
0.0201572	P05729	Bupropion degradation	Catabolism	SynapticSignaling	P00048	PI3 kinase pathway	Signaling	Others
0.0201572	P04379	Beta3 adrenergic receptor signaling pathway	Signaling	SynapticSignaling	P00054	Toll receptor signaling pathway	Signaling	ImmuneSignaling
0.0201572	P05727	Anandamide biosynthesis	Biosynthesis	SynapticSignaling	P02723	Adenine and hypoxanthine salvage pathway	Catabolism	Unclassified
0.0201572	P02785	Valine biosynthesis	Biosynthesis	Unclassified	P02739	De novo pyrimidine deoxyribonucleotide biosynthesis	Biosynthesis	Unclassified
0.0201572	P05914	Nicotine degradation	Catabolism	SynapticSignaling	P05731	GABA-B receptor II signaling	Signaling	SynapticSignaling
0.021	P05918	p38 MAPK pathway	Signaling	Others	P00010	B cell activation	Signaling	ImmuneSignaling
0.021	P00042	Muscarinic acetylcholine receptor 1 and 3 signaling pathway	Signaling	SynapticSignaling	P00027	Heterotrimeric G-protein signaling pathway-Gq alpha and Go alpha mediated pathway	Signaling	Others
0.0212724	P00039	Metabotropic glutamate receptor group III pathway	Signaling	SynapticSignaling	P00003	Alzheimer disease-amyloid secretase pathway	Disease	Unclassified
0.0212724	P00049	Parkinson disease	Disease	Unclassified	P00003	Alzheimer disease-amyloid secretase pathway	Disease	Unclassified
0.0212724	P04379	Beta3 adrenergic receptor signaling pathway	Signaling	SynapticSignaling	P00012	Cadherin signaling pathway	Signaling	Others
0.0212724	P04387	Histamine synthesis	Biosynthesis	SynapticImmuneSignaling	P00012	Cadherin signaling pathway	Signaling	Others
0.0212724	P00053	T cell activation	Signaling	ImmuneSignaling	P00018	EGF receptor signaling pathway	Signaling	EndocrineSignaling
0.0212724	P00053	T cell activation	Signaling	ImmuneSignaling	P00021	FGF signaling pathway	Signaling	Others
0.0212724	P00029	Huntington disease	Disease	Unclassified	P00024	Glycolysis	Metabolism	Unclassified
0.0212724	P05727	Anandamide biosynthesis	Biosynthesis	SynapticSignaling	P00027	Heterotrimeric G-protein signaling pathway-Gq alpha and Go alpha mediated pathway	Signaling	Others
0.0212724	P05731	GABA-B receptor II signaling	Signaling	SynapticSignaling	P00027	Heterotrimeric G-protein signaling pathway-Gq alpha and Go alpha mediated pathway	Signaling	Others
0.0212724	P02723	Adenine and hypoxanthine salvage pathway	Catabolism	Unclassified	P00029	Huntington disease	Disease	Unclassified
0.0212724	P04391	Oxytocin receptor mediated signaling pathway	Signaling	SynapticSignaling	P00039	Metabotropic glutamate receptor group III pathway	Signaling	SynapticSignaling
0.0212724	P00053	T cell activation	Signaling	ImmuneSignaling	P00049	Parkinson disease	Disease	Unclassified
0.0212724	P04374	5HT2 type receptor mediated signaling pathway	Signaling	SynapticSignaling	P00049	Parkinson disease	Disease	Unclassified
0.0212724	P04375	5HT3 type receptor mediated signaling pathway	Signaling	SynapticSignaling	P00049	Parkinson disease	Disease	Unclassified
0.0212724	P05728	Anandamide degradation	Catabolism	SynapticSignaling	P00059	p53 pathway	Signaling	Others
0.0212724	P05728	Anandamide degradation	Catabolism	SynapticSignaling	P02723	Adenine and hypoxanthine salvage pathway	Catabolism	Unclassified
0.0212724	P05917	Opioid proopiomelanocortin pathway	Signaling	SynapticSignaling	P04371	5-Hydroxytryptamine biosynthesis	Biosynthesis	SynapticSignaling
0.0212724	P05918	p38 MAPK pathway	Signaling	Others	P04376	5HT4 type receptor mediated signaling pathway	Signaling	SynapticSignaling
0.0212724	P05918	p38 MAPK pathway	Signaling	Others	P04377	Beta1 adrenergic receptor signaling pathway	Signaling	SynapticSignaling
0.0230559	P05918	p38 MAPK pathway	Signaling	Others	P00021	FGF signaling pathway	Signaling	Others
0.023087	P00019	Endothelin signaling pathway	Signaling	SynapticSignaling	P00003	Alzheimer disease-amyloid secretase pathway	Disease	Unclassified
0.023087	P00040	Metabotropic glutamate receptor group II pathway	Signaling	SynapticSignaling	P00003	Alzheimer disease-amyloid secretase pathway	Disease	Unclassified
0.023087	P00043	Muscarinic acetylcholine receptor 2 and 4 signaling pathway	Signaling	SynapticSignaling	P00003	Alzheimer disease-amyloid secretase pathway	Disease	Unclassified
0.023087	P05727	Anandamide biosynthesis	Biosynthesis	SynapticSignaling	P00003	Alzheimer disease-amyloid secretase pathway	Disease	Unclassified
0.023087	P00012	Cadherin signaling pathway	Signaling	Others	P00006	Apoptosis signaling pathway	Signaling	ImmuneSignaling
0.023087	P00031	Inflammation mediated by chemokine and cytokine signaling pathway	Signaling	ImmuneSignaling	P00006	Apoptosis signaling pathway	Signaling	ImmuneSignaling
0.023087	P00039	Metabotropic glutamate receptor group III pathway	Signaling	SynapticSignaling	P00006	Apoptosis signaling pathway	Signaling	ImmuneSignaling
0.023087	P00040	Metabotropic glutamate receptor group II pathway	Signaling	SynapticSignaling	P00006	Apoptosis signaling pathway	Signaling	ImmuneSignaling
0.023087	P00053	T cell activation	Signaling	ImmuneSignaling	P00006	Apoptosis signaling pathway	Signaling	ImmuneSignaling
0.023087	P04387	Histamine synthesis	Biosynthesis	SynapticImmuneSignaling	P00006	Apoptosis signaling pathway	Signaling	ImmuneSignaling
0.023087	P05914	Nicotine degradation	Catabolism	SynapticSignaling	P00006	Apoptosis signaling pathway	Signaling	ImmuneSignaling
0.023087	P00037	Ionotropic glutamate receptor pathway	Signaling	SynapticSignaling	P00010	B cell activation	Signaling	ImmuneSignaling
0.023087	P00039	Metabotropic glutamate receptor group III pathway	Signaling	SynapticSignaling	P00010	B cell activation	Signaling	ImmuneSignaling
0.023087	P00040	Metabotropic glutamate receptor group II pathway	Signaling	SynapticSignaling	P00010	B cell activation	Signaling	ImmuneSignaling
0.023087	P00053	T cell activation	Signaling	ImmuneSignaling	P00010	B cell activation	Signaling	ImmuneSignaling
0.023087	P00053	T cell activation	Signaling	ImmuneSignaling	P00012	Cadherin signaling pathway	Signaling	Others
0.023087	P05727	Anandamide biosynthesis	Biosynthesis	SynapticSignaling	P00018	EGF receptor signaling pathway	Signaling	EndocrineSignaling
0.023087	P05914	Nicotine degradation	Catabolism	SynapticSignaling	P00018	EGF receptor signaling pathway	Signaling	EndocrineSignaling
0.023087	P04371	5-Hydroxytryptamine biosynthesis	Biosynthesis	SynapticSignaling	P00019	Endothelin signaling pathway	Signaling	SynapticSignaling
0.023087	P05727	Anandamide biosynthesis	Biosynthesis	SynapticSignaling	P00021	FGF signaling pathway	Signaling	Others
0.023087	P05914	Nicotine degradation	Catabolism	SynapticSignaling	P00021	FGF signaling pathway	Signaling	Others
0.023087	P05728	Anandamide degradation	Catabolism	SynapticSignaling	P00026	Heterotrimeric G-protein signaling pathway-Gi alpha and Gs alpha mediated pathway	Signaling	Others
0.023087	P04376	5HT4 type receptor mediated signaling pathway	Signaling	SynapticSignaling	P00027	Heterotrimeric G-protein signaling pathway-Gq alpha and Go alpha mediated pathway	Signaling	Others
0.023087	P04377	Beta1 adrenergic receptor signaling pathway	Signaling	SynapticSignaling	P00027	Heterotrimeric G-protein signaling pathway-Gq alpha and Go alpha mediated pathway	Signaling	Others
0.023087	P02788	Xanthine and guanine salvage pathway	Catabolism	Unclassified	P00029	Huntington disease	Disease	Unclassified
0.023087	P04380	Cortocotropin releasing factor receptor signaling pathway	Signaling	EndocrineSignaling	P00029	Huntington disease	Disease	Unclassified
0.023087	P00059	p53 pathway	Signaling	Others	P00037	Ionotropic glutamate receptor pathway	Signaling	SynapticSignaling
0.023087	P04371	5-Hydroxytryptamine biosynthesis	Biosynthesis	SynapticSignaling	P00040	Metabotropic glutamate receptor group II pathway	Signaling	SynapticSignaling
0.023087	P04391	Oxytocin receptor mediated signaling pathway	Signaling	SynapticSignaling	P00040	Metabotropic glutamate receptor group II pathway	Signaling	SynapticSignaling
0.023087	P04387	Histamine synthesis	Biosynthesis	SynapticImmuneSignaling	P00041	Metabotropic glutamate receptor group I pathway	Signaling	SynapticSignaling
0.023087	P02788	Xanthine and guanine salvage pathway	Catabolism	Unclassified	P00042	Muscarinic acetylcholine receptor 1 and 3 signaling pathway	Signaling	SynapticSignaling
0.023087	P04371	5-Hydroxytryptamine biosynthesis	Biosynthesis	SynapticSignaling	P00043	Muscarinic acetylcholine receptor 2 and 4 signaling pathway	Signaling	SynapticSignaling
0.023087	P04391	Oxytocin receptor mediated signaling pathway	Signaling	SynapticSignaling	P00043	Muscarinic acetylcholine receptor 2 and 4 signaling pathway	Signaling	SynapticSignaling
0.023087	P02723	Adenine and hypoxanthine salvage pathway	Catabolism	Unclassified	P00049	Parkinson disease	Disease	Unclassified
0.023087	P04379	Beta3 adrenergic receptor signaling pathway	Signaling	SynapticSignaling	P00049	Parkinson disease	Disease	Unclassified
0.023087	P05731	GABA-B receptor II signaling	Signaling	SynapticSignaling	P00049	Parkinson disease	Disease	Unclassified
0.023087	P05917	Opioid proopiomelanocortin pathway	Signaling	SynapticSignaling	P00049	Parkinson disease	Disease	Unclassified
0.023087	P05918	p38 MAPK pathway	Signaling	Others	P02788	Xanthine and guanine salvage pathway	Catabolism	Unclassified
0.023087	P04374	5HT2 type receptor mediated signaling pathway	Signaling	SynapticSignaling	P04371	5-Hydroxytryptamine biosynthesis	Biosynthesis	SynapticSignaling
0.023087	P04375	5HT3 type receptor mediated signaling pathway	Signaling	SynapticSignaling	P04371	5-Hydroxytryptamine biosynthesis	Biosynthesis	SynapticSignaling
0.023087	P04387	Histamine synthesis	Biosynthesis	SynapticImmuneSignaling	P04371	5-Hydroxytryptamine biosynthesis	Biosynthesis	SynapticSignaling
0.023087	P04385	Histamine H1 receptor mediated signaling pathway	Signaling	SynapticImmuneSignaling	P04374	5HT2 type receptor mediated signaling pathway	Signaling	SynapticSignaling
0.023087	P04391	Oxytocin receptor mediated signaling pathway	Signaling	SynapticSignaling	P04374	5HT2 type receptor mediated signaling pathway	Signaling	SynapticSignaling
0.023087	P04385	Histamine H1 receptor mediated signaling pathway	Signaling	SynapticImmuneSignaling	P04375	5HT3 type receptor mediated signaling pathway	Signaling	SynapticSignaling
0.023087	P04391	Oxytocin receptor mediated signaling pathway	Signaling	SynapticSignaling	P04375	5HT3 type receptor mediated signaling pathway	Signaling	SynapticSignaling
0.023087	P04387	Histamine synthesis	Biosynthesis	SynapticImmuneSignaling	P04379	Beta3 adrenergic receptor signaling pathway	Signaling	SynapticSignaling
0.023087	P05728	Anandamide degradation	Catabolism	SynapticSignaling	P04380	Cortocotropin releasing factor receptor signaling pathway	Signaling	EndocrineSignaling
0.023087	P05727	Anandamide biosynthesis	Biosynthesis	SynapticSignaling	P04385	Histamine H1 receptor mediated signaling pathway	Signaling	SynapticImmuneSignaling
0.023087	P05731	GABA-B receptor II signaling	Signaling	SynapticSignaling	P04385	Histamine H1 receptor mediated signaling pathway	Signaling	SynapticImmuneSignaling
0.023087	P05731	GABA-B receptor II signaling	Signaling	SynapticSignaling	P04391	Oxytocin receptor mediated signaling pathway	Signaling	SynapticSignaling
0.023087	P05914	Nicotine degradation	Catabolism	SynapticSignaling	P05728	Anandamide degradation	Catabolism	SynapticSignaling
0.023305	P00043	Muscarinic acetylcholine receptor 2 and 4 signaling pathway	Signaling	SynapticSignaling	P00006	Apoptosis signaling pathway	Signaling	ImmuneSignaling
0.023305	P04379	Beta3 adrenergic receptor signaling pathway	Signaling	SynapticSignaling	P00006	Apoptosis signaling pathway	Signaling	ImmuneSignaling
0.023305	P05917	Opioid proopiomelanocortin pathway	Signaling	SynapticSignaling	P00006	Apoptosis signaling pathway	Signaling	ImmuneSignaling
0.023305	P00041	Metabotropic glutamate receptor group I pathway	Signaling	SynapticSignaling	P00010	B cell activation	Signaling	ImmuneSignaling
0.023305	P04380	Cortocotropin releasing factor receptor signaling pathway	Signaling	EndocrineSignaling	P00018	EGF receptor signaling pathway	Signaling	EndocrineSignaling
0.023305	P00024	Glycolysis	Metabolism	Unclassified	P00019	Endothelin signaling pathway	Signaling	SynapticSignaling
0.023305	P02788	Xanthine and guanine salvage pathway	Catabolism	Unclassified	P00019	Endothelin signaling pathway	Signaling	SynapticSignaling
0.023305	P04380	Cortocotropin releasing factor receptor signaling pathway	Signaling	EndocrineSignaling	P00019	Endothelin signaling pathway	Signaling	SynapticSignaling
0.023305	P04380	Cortocotropin releasing factor receptor signaling pathway	Signaling	EndocrineSignaling	P00021	FGF signaling pathway	Signaling	Others
0.023305	P05727	Anandamide biosynthesis	Biosynthesis	SynapticSignaling	P00024	Glycolysis	Metabolism	Unclassified
0.023305	P00027	Heterotrimeric G-protein signaling pathway-Gq alpha and Go alpha mediated pathway	Signaling	Others	P00026	Heterotrimeric G-protein signaling pathway-Gi alpha and Gs alpha mediated pathway	Signaling	Others
0.023305	P04387	Histamine synthesis	Biosynthesis	SynapticImmuneSignaling	P00026	Heterotrimeric G-protein signaling pathway-Gi alpha and Gs alpha mediated pathway	Signaling	Others
0.023305	P02723	Adenine and hypoxanthine salvage pathway	Catabolism	Unclassified	P00037	Ionotropic glutamate receptor pathway	Signaling	SynapticSignaling
0.023305	P05729	Bupropion degradation	Catabolism	SynapticSignaling	P00037	Ionotropic glutamate receptor pathway	Signaling	SynapticSignaling
0.023305	P02788	Xanthine and guanine salvage pathway	Catabolism	Unclassified	P00039	Metabotropic glutamate receptor group III pathway	Signaling	SynapticSignaling
0.023305	P04376	5HT4 type receptor mediated signaling pathway	Signaling	SynapticSignaling	P00039	Metabotropic glutamate receptor group III pathway	Signaling	SynapticSignaling
0.023305	P04377	Beta1 adrenergic receptor signaling pathway	Signaling	SynapticSignaling	P00039	Metabotropic glutamate receptor group III pathway	Signaling	SynapticSignaling
0.023305	P04376	5HT4 type receptor mediated signaling pathway	Signaling	SynapticSignaling	P00040	Metabotropic glutamate receptor group II pathway	Signaling	SynapticSignaling
0.023305	P04380	Cortocotropin releasing factor receptor signaling pathway	Signaling	EndocrineSignaling	P00040	Metabotropic glutamate receptor group II pathway	Signaling	SynapticSignaling
0.023305	P02788	Xanthine and guanine salvage pathway	Catabolism	Unclassified	P00041	Metabotropic glutamate receptor group I pathway	Signaling	SynapticSignaling
0.023305	P04376	5HT4 type receptor mediated signaling pathway	Signaling	SynapticSignaling	P00041	Metabotropic glutamate receptor group I pathway	Signaling	SynapticSignaling
0.023305	P04377	Beta1 adrenergic receptor signaling pathway	Signaling	SynapticSignaling	P00041	Metabotropic glutamate receptor group I pathway	Signaling	SynapticSignaling
0.023305	P05729	Bupropion degradation	Catabolism	SynapticSignaling	P00041	Metabotropic glutamate receptor group I pathway	Signaling	SynapticSignaling
0.023305	P04376	5HT4 type receptor mediated signaling pathway	Signaling	SynapticSignaling	P00043	Muscarinic acetylcholine receptor 2 and 4 signaling pathway	Signaling	SynapticSignaling
0.023305	P04380	Cortocotropin releasing factor receptor signaling pathway	Signaling	EndocrineSignaling	P00043	Muscarinic acetylcholine receptor 2 and 4 signaling pathway	Signaling	SynapticSignaling
0.023305	P05914	Nicotine degradation	Catabolism	SynapticSignaling	P00049	Parkinson disease	Disease	Unclassified
0.023305	P00059	p53 pathway	Signaling	Others	P00053	T cell activation	Signaling	ImmuneSignaling
0.023305	P04374	5HT2 type receptor mediated signaling pathway	Signaling	SynapticSignaling	P00053	T cell activation	Signaling	ImmuneSignaling
0.023305	P04375	5HT3 type receptor mediated signaling pathway	Signaling	SynapticSignaling	P00053	T cell activation	Signaling	ImmuneSignaling
0.023305	P04379	Beta3 adrenergic receptor signaling pathway	Signaling	SynapticSignaling	P02788	Xanthine and guanine salvage pathway	Catabolism	Unclassified
0.023305	P04380	Cortocotropin releasing factor receptor signaling pathway	Signaling	EndocrineSignaling	P04371	5-Hydroxytryptamine biosynthesis	Biosynthesis	SynapticSignaling
0.023305	P04376	5HT4 type receptor mediated signaling pathway	Signaling	SynapticSignaling	P04374	5HT2 type receptor mediated signaling pathway	Signaling	SynapticSignaling
0.023305	P04380	Cortocotropin releasing factor receptor signaling pathway	Signaling	EndocrineSignaling	P04374	5HT2 type receptor mediated signaling pathway	Signaling	SynapticSignaling
0.023305	P04376	5HT4 type receptor mediated signaling pathway	Signaling	SynapticSignaling	P04375	5HT3 type receptor mediated signaling pathway	Signaling	SynapticSignaling
0.023305	P04380	Cortocotropin releasing factor receptor signaling pathway	Signaling	EndocrineSignaling	P04375	5HT3 type receptor mediated signaling pathway	Signaling	SynapticSignaling
0.023305	P04379	Beta3 adrenergic receptor signaling pathway	Signaling	SynapticSignaling	P04376	5HT4 type receptor mediated signaling pathway	Signaling	SynapticSignaling
0.023305	P05731	GABA-B receptor II signaling	Signaling	SynapticSignaling	P04376	5HT4 type receptor mediated signaling pathway	Signaling	SynapticSignaling
0.023305	P04379	Beta3 adrenergic receptor signaling pathway	Signaling	SynapticSignaling	P04377	Beta1 adrenergic receptor signaling pathway	Signaling	SynapticSignaling
0.023305	P04387	Histamine synthesis	Biosynthesis	SynapticImmuneSignaling	P04377	Beta1 adrenergic receptor signaling pathway	Signaling	SynapticSignaling
0.023305	P05917	Opioid proopiomelanocortin pathway	Signaling	SynapticSignaling	P04377	Beta1 adrenergic receptor signaling pathway	Signaling	SynapticSignaling
0.023305	P05729	Bupropion degradation	Catabolism	SynapticSignaling	P04379	Beta3 adrenergic receptor signaling pathway	Signaling	SynapticSignaling
0.023305	P04385	Histamine H1 receptor mediated signaling pathway	Signaling	SynapticImmuneSignaling	P04380	Cortocotropin releasing factor receptor signaling pathway	Signaling	EndocrineSignaling
0.023305	P04391	Oxytocin receptor mediated signaling pathway	Signaling	SynapticSignaling	P04380	Cortocotropin releasing factor receptor signaling pathway	Signaling	EndocrineSignaling
0.023305	P05917	Opioid proopiomelanocortin pathway	Signaling	SynapticSignaling	P04380	Cortocotropin releasing factor receptor signaling pathway	Signaling	EndocrineSignaling
0.023305	P05729	Bupropion degradation	Catabolism	SynapticSignaling	P05728	Anandamide degradation	Catabolism	SynapticSignaling
0.0256799	P00042	Muscarinic acetylcholine receptor 1 and 3 signaling pathway	Signaling	SynapticSignaling	P00018	EGF receptor signaling pathway	Signaling	EndocrineSignaling
0.0256799	P00029	Huntington disease	Disease	Unclassified	P00029	Huntington disease	Disease	Unclassified
0.0256799	P05728	Anandamide degradation	Catabolism	SynapticSignaling	P00049	Parkinson disease	Disease	Unclassified
0.0256799	P00057	Wnt signaling pathway	Signaling	Others	P00057	Wnt signaling pathway	Signaling	Others
0.0287371	P05918	p38 MAPK pathway	Signaling	Others	P00018	EGF receptor signaling pathway	Signaling	EndocrineSignaling
0.0311965	P00042	Muscarinic acetylcholine receptor 1 and 3 signaling pathway	Signaling	SynapticSignaling	P00003	Alzheimer disease-amyloid secretase pathway	Disease	Unclassified
0.0311965	P00057	Wnt signaling pathway	Signaling	Others	P00012	Cadherin signaling pathway	Signaling	Others
0.0311965	P00027	Heterotrimeric G-protein signaling pathway-Gq alpha and Go alpha mediated pathway	Signaling	Others	P00018	EGF receptor signaling pathway	Signaling	EndocrineSignaling
0.0311965	P00027	Heterotrimeric G-protein signaling pathway-Gq alpha and Go alpha mediated pathway	Signaling	Others	P00021	FGF signaling pathway	Signaling	Others
0.0311965	P00049	Parkinson disease	Disease	Unclassified	P00027	Heterotrimeric G-protein signaling pathway-Gq alpha and Go alpha mediated pathway	Signaling	Others
0.0311965	P04371	5-Hydroxytryptamine biosynthesis	Biosynthesis	SynapticSignaling	P00029	Huntington disease	Disease	Unclassified
0.0311965	P04371	5-Hydroxytryptamine biosynthesis	Biosynthesis	SynapticSignaling	P00042	Muscarinic acetylcholine receptor 1 and 3 signaling pathway	Signaling	SynapticSignaling
0.0311965	P00057	Wnt signaling pathway	Signaling	Others	P00049	Parkinson disease	Disease	Unclassified
0.0375936	P00042	Muscarinic acetylcholine receptor 1 and 3 signaling pathway	Signaling	SynapticSignaling	P00010	B cell activation	Signaling	ImmuneSignaling
0.0375936	P05728	Anandamide degradation	Catabolism	SynapticSignaling	P00010	B cell activation	Signaling	ImmuneSignaling
0.0375936	P00012	Cadherin signaling pathway	Signaling	Others	P00012	Cadherin signaling pathway	Signaling	Others
0.0375936	P04371	5-Hydroxytryptamine biosynthesis	Biosynthesis	SynapticSignaling	P00027	Heterotrimeric G-protein signaling pathway-Gq alpha and Go alpha mediated pathway	Signaling	Others
0.0375936	P04387	Histamine synthesis	Biosynthesis	SynapticImmuneSignaling	P00027	Heterotrimeric G-protein signaling pathway-Gq alpha and Go alpha mediated pathway	Signaling	Others
0.0375936	P02785	Valine biosynthesis	Biosynthesis	Unclassified	P00039	Metabotropic glutamate receptor group III pathway	Signaling	SynapticSignaling
0.0375936	P02785	Valine biosynthesis	Biosynthesis	Unclassified	P00049	Parkinson disease	Disease	Unclassified
0.0375936	P05917	Opioid proopiomelanocortin pathway	Signaling	SynapticSignaling	P00057	Wnt signaling pathway	Signaling	Others
0.0386626	P00024	Glycolysis	Metabolism	Unclassified	P00002	Alpha adrenergic receptor signaling pathway	Signaling	EndocrineSignaling
0.0386626	P00037	Ionotropic glutamate receptor pathway	Signaling	SynapticSignaling	P00002	Alpha adrenergic receptor signaling pathway	Signaling	EndocrineSignaling
0.0386626	P00020	FAS signaling pathway	Signaling	ImmuneSignaling	P00003	Alzheimer disease-amyloid secretase pathway	Disease	Unclassified
0.0386626	P00054	Toll receptor signaling pathway	Signaling	ImmuneSignaling	P00004	Alzheimer disease-presenilin pathway	Disease	Unclassified
0.0386626	P00006	Apoptosis signaling pathway	Signaling	ImmuneSignaling	P00005	Angiogenesis	Physiology	Unclassified
0.0386626	P00025	Hedgehog signaling pathway	Signaling	Others	P00005	Angiogenesis	Physiology	Unclassified
0.0386626	P00054	Toll receptor signaling pathway	Signaling	ImmuneSignaling	P00005	Angiogenesis	Physiology	Unclassified
0.0386626	P02723	Adenine and hypoxanthine salvage pathway	Catabolism	Unclassified	P00005	Angiogenesis	Physiology	Unclassified
0.0386626	P05914	Nicotine degradation	Catabolism	SynapticSignaling	P00005	Angiogenesis	Physiology	Unclassified
0.0386626	P00026	Heterotrimeric G-protein signaling pathway-Gi alpha and Gs alpha mediated pathway	Signaling	Others	P00006	Apoptosis signaling pathway	Signaling	ImmuneSignaling
0.0386626	P00033	Insulin/IGF pathway-protein kinase B signaling cascade	Signaling	Others	P00006	Apoptosis signaling pathway	Signaling	ImmuneSignaling
0.0386626	P00060	Ubiquitin proteasome pathway	Catabolism	Unclassified	P00006	Apoptosis signaling pathway	Signaling	ImmuneSignaling
0.0386626	P00025	Hedgehog signaling pathway	Signaling	Others	P00010	B cell activation	Signaling	ImmuneSignaling
0.0386626	P02766	Phenylethylamine degradation	Catabolism	SynapticSignaling	P00010	B cell activation	Signaling	ImmuneSignaling
0.0386626	P00025	Hedgehog signaling pathway	Signaling	Others	P00012	Cadherin signaling pathway	Signaling	Others
0.0386626	P02739	De novo pyrimidine deoxyribonucleotide biosynthesis	Biosynthesis	Unclassified	P00012	Cadherin signaling pathway	Signaling	Others
0.0386626	P00025	Hedgehog signaling pathway	Signaling	Others	P00016	Cytoskeletal regulation by Rho GTPase	Development	Unclassified
0.0386626	P00028	Heterotrimeric G-protein signaling pathway-rod outer segment phototransduction	Signaling	Others	P00016	Cytoskeletal regulation by Rho GTPase	Development	Unclassified
0.0386626	P00031	Inflammation mediated by chemokine and cytokine signaling pathway	Signaling	ImmuneSignaling	P00016	Cytoskeletal regulation by Rho GTPase	Development	Unclassified
0.0386626	P00034	Integrin signalling pathway	Signaling	Others	P00016	Cytoskeletal regulation by Rho GTPase	Development	Unclassified
0.0386626	P05730	Endogenous cannabinoid signaling	Signaling	SynapticSignaling	P00016	Cytoskeletal regulation by Rho GTPase	Development	Unclassified
0.0386626	P05911	Angiotensin II-stimulated signaling through G proteins and beta-arrestin	Signaling	EndocrineSignaling	P00016	Cytoskeletal regulation by Rho GTPase	Development	Unclassified
0.0386626	P05912	Dopamine receptor mediated signaling pathway	Signaling	SynapticSignaling	P00016	Cytoskeletal regulation by Rho GTPase	Development	Unclassified
0.0386626	P02766	Phenylethylamine degradation	Catabolism	SynapticSignaling	P00018	EGF receptor signaling pathway	Signaling	EndocrineSignaling
0.0386626	P00020	FAS signaling pathway	Signaling	ImmuneSignaling	P00019	Endothelin signaling pathway	Signaling	SynapticSignaling
0.0386626	P00060	Ubiquitin proteasome pathway	Catabolism	Unclassified	P00019	Endothelin signaling pathway	Signaling	SynapticSignaling
0.0386626	P02766	Phenylethylamine degradation	Catabolism	SynapticSignaling	P00019	Endothelin signaling pathway	Signaling	SynapticSignaling
0.0386626	P00029	Huntington disease	Disease	Unclassified	P00020	FAS signaling pathway	Signaling	ImmuneSignaling
0.0386626	P00031	Inflammation mediated by chemokine and cytokine signaling pathway	Signaling	ImmuneSignaling	P00020	FAS signaling pathway	Signaling	ImmuneSignaling
0.0386626	P00037	Ionotropic glutamate receptor pathway	Signaling	SynapticSignaling	P00020	FAS signaling pathway	Signaling	ImmuneSignaling
0.0386626	P00039	Metabotropic glutamate receptor group III pathway	Signaling	SynapticSignaling	P00020	FAS signaling pathway	Signaling	ImmuneSignaling
0.0386626	P00041	Metabotropic glutamate receptor group I pathway	Signaling	SynapticSignaling	P00020	FAS signaling pathway	Signaling	ImmuneSignaling
0.0386626	P00053	T cell activation	Signaling	ImmuneSignaling	P00020	FAS signaling pathway	Signaling	ImmuneSignaling
0.0386626	P02785	Valine biosynthesis	Biosynthesis	Unclassified	P00020	FAS signaling pathway	Signaling	ImmuneSignaling
0.0386626	P04379	Beta3 adrenergic receptor signaling pathway	Signaling	SynapticSignaling	P00020	FAS signaling pathway	Signaling	ImmuneSignaling
0.0386626	P02766	Phenylethylamine degradation	Catabolism	SynapticSignaling	P00021	FGF signaling pathway	Signaling	Others
0.0386626	P05914	Nicotine degradation	Catabolism	SynapticSignaling	P00024	Glycolysis	Metabolism	Unclassified
0.0386626	P00034	Integrin signalling pathway	Signaling	Others	P00025	Hedgehog signaling pathway	Signaling	Others
0.0386626	P00053	T cell activation	Signaling	ImmuneSignaling	P00025	Hedgehog signaling pathway	Signaling	Others
0.0386626	P02785	Valine biosynthesis	Biosynthesis	Unclassified	P00025	Hedgehog signaling pathway	Signaling	Others
0.0386626	P02788	Xanthine and guanine salvage pathway	Catabolism	Unclassified	P00025	Hedgehog signaling pathway	Signaling	Others
0.0386626	P04376	5HT4 type receptor mediated signaling pathway	Signaling	SynapticSignaling	P00025	Hedgehog signaling pathway	Signaling	Others
0.0386626	P04380	Cortocotropin releasing factor receptor signaling pathway	Signaling	EndocrineSignaling	P00025	Hedgehog signaling pathway	Signaling	Others
0.0386626	P05731	GABA-B receptor II signaling	Signaling	SynapticSignaling	P00025	Hedgehog signaling pathway	Signaling	Others
0.0386626	P00060	Ubiquitin proteasome pathway	Catabolism	Unclassified	P00026	Heterotrimeric G-protein signaling pathway-Gi alpha and Gs alpha mediated pathway	Signaling	Others
0.0386626	P05914	Nicotine degradation	Catabolism	SynapticSignaling	P00028	Heterotrimeric G-protein signaling pathway-rod outer segment phototransduction	Signaling	Others
0.0386626	P02766	Phenylethylamine degradation	Catabolism	SynapticSignaling	P00029	Huntington disease	Disease	Unclassified
0.0386626	P00034	Integrin signalling pathway	Signaling	Others	P00031	Inflammation mediated by chemokine and cytokine signaling pathway	Signaling	ImmuneSignaling
0.0386626	P00036	Interleukin signaling pathway	Signaling	ImmuneSignaling	P00031	Inflammation mediated by chemokine and cytokine signaling pathway	Signaling	ImmuneSignaling
0.0386626	P00033	Insulin/IGF pathway-protein kinase B signaling cascade	Signaling	Others	P00033	Insulin/IGF pathway-protein kinase B signaling cascade	Signaling	Others
0.0386626	P00036	Interleukin signaling pathway	Signaling	ImmuneSignaling	P00033	Insulin/IGF pathway-protein kinase B signaling cascade	Signaling	Others
0.0386626	P00037	Ionotropic glutamate receptor pathway	Signaling	SynapticSignaling	P00033	Insulin/IGF pathway-protein kinase B signaling cascade	Signaling	Others
0.0386626	P00048	PI3 kinase pathway	Signaling	Others	P00033	Insulin/IGF pathway-protein kinase B signaling cascade	Signaling	Others
0.0386626	P00054	Toll receptor signaling pathway	Signaling	ImmuneSignaling	P00033	Insulin/IGF pathway-protein kinase B signaling cascade	Signaling	Others
0.0386626	P00059	p53 pathway	Signaling	Others	P00033	Insulin/IGF pathway-protein kinase B signaling cascade	Signaling	Others
0.0386626	P02723	Adenine and hypoxanthine salvage pathway	Catabolism	Unclassified	P00033	Insulin/IGF pathway-protein kinase B signaling cascade	Signaling	Others
0.0386626	P05914	Nicotine degradation	Catabolism	SynapticSignaling	P00033	Insulin/IGF pathway-protein kinase B signaling cascade	Signaling	Others
0.0386626	P00048	PI3 kinase pathway	Signaling	Others	P00034	Integrin signalling pathway	Signaling	Others
0.0386626	P02766	Phenylethylamine degradation	Catabolism	SynapticSignaling	P00034	Integrin signalling pathway	Signaling	Others
0.0386626	P02788	Xanthine and guanine salvage pathway	Catabolism	Unclassified	P00034	Integrin signalling pathway	Signaling	Others
0.0386626	P04380	Cortocotropin releasing factor receptor signaling pathway	Signaling	EndocrineSignaling	P00034	Integrin signalling pathway	Signaling	Others
0.0386626	P05727	Anandamide biosynthesis	Biosynthesis	SynapticSignaling	P00034	Integrin signalling pathway	Signaling	Others
0.0386626	P05730	Endogenous cannabinoid signaling	Signaling	SynapticSignaling	P00034	Integrin signalling pathway	Signaling	Others
0.0386626	P05911	Angiotensin II-stimulated signaling through G proteins and beta-arrestin	Signaling	EndocrineSignaling	P00034	Integrin signalling pathway	Signaling	Others
0.0386626	P05912	Dopamine receptor mediated signaling pathway	Signaling	SynapticSignaling	P00034	Integrin signalling pathway	Signaling	Others
0.0386626	P05913	Enkephalin release	Signaling	SynapticSignaling	P00034	Integrin signalling pathway	Signaling	Others
0.0386626	P00036	Interleukin signaling pathway	Signaling	ImmuneSignaling	P00036	Interleukin signaling pathway	Signaling	ImmuneSignaling
0.0386626	P00037	Ionotropic glutamate receptor pathway	Signaling	SynapticSignaling	P00036	Interleukin signaling pathway	Signaling	ImmuneSignaling
0.0386626	P00048	PI3 kinase pathway	Signaling	Others	P00036	Interleukin signaling pathway	Signaling	ImmuneSignaling
0.0386626	P02723	Adenine and hypoxanthine salvage pathway	Catabolism	Unclassified	P00036	Interleukin signaling pathway	Signaling	ImmuneSignaling
0.0386626	P05731	GABA-B receptor II signaling	Signaling	SynapticSignaling	P00036	Interleukin signaling pathway	Signaling	ImmuneSignaling
0.0386626	P05914	Nicotine degradation	Catabolism	SynapticSignaling	P00036	Interleukin signaling pathway	Signaling	ImmuneSignaling
0.0386626	P05917	Opioid proopiomelanocortin pathway	Signaling	SynapticSignaling	P00036	Interleukin signaling pathway	Signaling	ImmuneSignaling
0.0386626	P00045	Notch signaling pathway	Signaling	Others	P00037	Ionotropic glutamate receptor pathway	Signaling	SynapticSignaling
0.0386626	P02766	Phenylethylamine degradation	Catabolism	SynapticSignaling	P00042	Muscarinic acetylcholine receptor 1 and 3 signaling pathway	Signaling	SynapticSignaling
0.0386626	P00060	Ubiquitin proteasome pathway	Catabolism	Unclassified	P00043	Muscarinic acetylcholine receptor 2 and 4 signaling pathway	Signaling	SynapticSignaling
0.0386626	P02739	De novo pyrimidine deoxyribonucleotide biosynthesis	Biosynthesis	Unclassified	P00048	PI3 kinase pathway	Signaling	Others
0.0386626	P02766	Phenylethylamine degradation	Catabolism	SynapticSignaling	P00049	Parkinson disease	Disease	Unclassified
0.0386626	P02739	De novo pyrimidine deoxyribonucleotide biosynthesis	Biosynthesis	Unclassified	P00054	Toll receptor signaling pathway	Signaling	ImmuneSignaling
0.0386626	P02766	Phenylethylamine degradation	Catabolism	SynapticSignaling	P00054	Toll receptor signaling pathway	Signaling	ImmuneSignaling
0.0386626	P04380	Cortocotropin releasing factor receptor signaling pathway	Signaling	EndocrineSignaling	P00054	Toll receptor signaling pathway	Signaling	ImmuneSignaling
0.0386626	P05912	Dopamine receptor mediated signaling pathway	Signaling	SynapticSignaling	P00054	Toll receptor signaling pathway	Signaling	ImmuneSignaling
0.0386626	P05913	Enkephalin release	Signaling	SynapticSignaling	P00054	Toll receptor signaling pathway	Signaling	ImmuneSignaling
0.0386626	P02739	De novo pyrimidine deoxyribonucleotide biosynthesis	Biosynthesis	Unclassified	P00057	Wnt signaling pathway	Signaling	Others
0.0386626	P00060	Ubiquitin proteasome pathway	Catabolism	Unclassified	P00060	Ubiquitin proteasome pathway	Catabolism	Unclassified
0.0386626	P05727	Anandamide biosynthesis	Biosynthesis	SynapticSignaling	P00060	Ubiquitin proteasome pathway	Catabolism	Unclassified
0.0386626	P05729	Bupropion degradation	Catabolism	SynapticSignaling	P00060	Ubiquitin proteasome pathway	Catabolism	Unclassified
0.0386626	P05731	GABA-B receptor II signaling	Signaling	SynapticSignaling	P00060	Ubiquitin proteasome pathway	Catabolism	Unclassified
0.0386626	P04380	Cortocotropin releasing factor receptor signaling pathway	Signaling	EndocrineSignaling	P02723	Adenine and hypoxanthine salvage pathway	Catabolism	Unclassified
0.0386626	P02739	De novo pyrimidine deoxyribonucleotide biosynthesis	Biosynthesis	Unclassified	P02739	De novo pyrimidine deoxyribonucleotide biosynthesis	Biosynthesis	Unclassified
0.0386626	P04380	Cortocotropin releasing factor receptor signaling pathway	Signaling	EndocrineSignaling	P02739	De novo pyrimidine deoxyribonucleotide biosynthesis	Biosynthesis	Unclassified
0.0386626	P04387	Histamine synthesis	Biosynthesis	SynapticImmuneSignaling	P02739	De novo pyrimidine deoxyribonucleotide biosynthesis	Biosynthesis	Unclassified
0.0386626	P05727	Anandamide biosynthesis	Biosynthesis	SynapticSignaling	P02739	De novo pyrimidine deoxyribonucleotide biosynthesis	Biosynthesis	Unclassified
0.0386626	P05731	GABA-B receptor II signaling	Signaling	SynapticSignaling	P02739	De novo pyrimidine deoxyribonucleotide biosynthesis	Biosynthesis	Unclassified
0.0386626	P05917	Opioid proopiomelanocortin pathway	Signaling	SynapticSignaling	P02739	De novo pyrimidine deoxyribonucleotide biosynthesis	Biosynthesis	Unclassified
0.0386626	P02766	Phenylethylamine degradation	Catabolism	SynapticSignaling	P02766	Phenylethylamine degradation	Catabolism	SynapticSignaling
0.0386626	P05728	Anandamide degradation	Catabolism	SynapticSignaling	P02766	Phenylethylamine degradation	Catabolism	SynapticSignaling
0.0386626	P05914	Nicotine degradation	Catabolism	SynapticSignaling	P02766	Phenylethylamine degradation	Catabolism	SynapticSignaling
0.0386626	P05914	Nicotine degradation	Catabolism	SynapticSignaling	P04380	Cortocotropin releasing factor receptor signaling pathway	Signaling	EndocrineSignaling
0.0386626	P05728	Anandamide degradation	Catabolism	SynapticSignaling	P05726	2-arachidonoylglycerol biosynthesis	Biosynthesis	SynapticSignaling
0.0442301	P00029	Huntington disease	Disease	Unclassified	P00027	Heterotrimeric G-protein signaling pathway-Gq alpha and Go alpha mediated pathway	Signaling	Others
0.0448207	P00057	Wnt signaling pathway	Signaling	Others	P00003	Alzheimer disease-amyloid secretase pathway	Disease	Unclassified
0.0448207	P00018	EGF receptor signaling pathway	Signaling	EndocrineSignaling	P00006	Apoptosis signaling pathway	Signaling	ImmuneSignaling
0.0448207	P00021	FGF signaling pathway	Signaling	Others	P00006	Apoptosis signaling pathway	Signaling	ImmuneSignaling
0.0448207	P00041	Metabotropic glutamate receptor group I pathway	Signaling	SynapticSignaling	P00012	Cadherin signaling pathway	Signaling	Others
0.0448207	P04374	5HT2 type receptor mediated signaling pathway	Signaling	SynapticSignaling	P00012	Cadherin signaling pathway	Signaling	Others
0.0448207	P04375	5HT3 type receptor mediated signaling pathway	Signaling	SynapticSignaling	P00012	Cadherin signaling pathway	Signaling	Others
0.0448207	P04385	Histamine H1 receptor mediated signaling pathway	Signaling	SynapticImmuneSignaling	P00012	Cadherin signaling pathway	Signaling	Others
0.0448207	P02785	Valine biosynthesis	Biosynthesis	Unclassified	P00018	EGF receptor signaling pathway	Signaling	EndocrineSignaling
0.0448207	P04387	Histamine synthesis	Biosynthesis	SynapticImmuneSignaling	P00018	EGF receptor signaling pathway	Signaling	EndocrineSignaling
0.0448207	P04391	Oxytocin receptor mediated signaling pathway	Signaling	SynapticSignaling	P00018	EGF receptor signaling pathway	Signaling	EndocrineSignaling
0.0448207	P00059	p53 pathway	Signaling	Others	P00021	FGF signaling pathway	Signaling	Others
0.0448207	P04391	Oxytocin receptor mediated signaling pathway	Signaling	SynapticSignaling	P00021	FGF signaling pathway	Signaling	Others
0.0448207	P05728	Anandamide degradation	Catabolism	SynapticSignaling	P00024	Glycolysis	Metabolism	Unclassified
0.0448207	P05918	p38 MAPK pathway	Signaling	Others	P00024	Glycolysis	Metabolism	Unclassified
0.0448207	P05917	Opioid proopiomelanocortin pathway	Signaling	SynapticSignaling	P00027	Heterotrimeric G-protein signaling pathway-Gq alpha and Go alpha mediated pathway	Signaling	Others
0.0448207	P04376	5HT4 type receptor mediated signaling pathway	Signaling	SynapticSignaling	P00029	Huntington disease	Disease	Unclassified
0.0448207	P04377	Beta1 adrenergic receptor signaling pathway	Signaling	SynapticSignaling	P00029	Huntington disease	Disease	Unclassified
0.0448207	P04371	5-Hydroxytryptamine biosynthesis	Biosynthesis	SynapticSignaling	P00039	Metabotropic glutamate receptor group III pathway	Signaling	SynapticSignaling
0.0448207	P04371	5-Hydroxytryptamine biosynthesis	Biosynthesis	SynapticSignaling	P00057	Wnt signaling pathway	Signaling	Others
0.0448207	P04391	Oxytocin receptor mediated signaling pathway	Signaling	SynapticSignaling	P00057	Wnt signaling pathway	Signaling	Others
0.0448207	P05727	Anandamide biosynthesis	Biosynthesis	SynapticSignaling	P00057	Wnt signaling pathway	Signaling	Others
0.0448207	P05731	GABA-B receptor II signaling	Signaling	SynapticSignaling	P00057	Wnt signaling pathway	Signaling	Others
0.0448207	P05731	GABA-B receptor II signaling	Signaling	SynapticSignaling	P05728	Anandamide degradation	Catabolism	SynapticSignaling
0.0448207	P05917	Opioid proopiomelanocortin pathway	Signaling	SynapticSignaling	P05728	Anandamide degradation	Catabolism	SynapticSignaling

## Sheet: TableS7
Table S7. Association between covariates and diffusion measures in each tract
ADNI3 (n=449)										ADNI2 (n=210)
Tract	Diffusion Trait	Age	Sex	Years of Education	Marriage Status	Diagnosis	APOE4	Total Brain Volume		Tract	Diffusion Trait	Age	Sex	Years of Education	Marriage Status	Diagnosis	APOE4	Total Brain Volume
Fmajor	Volume	0.535172	0.202154	0.373738	0.0427367	0.764882	0.67302	0.818314		Fmajor	Volume	0.00115211	0.21432	0.898862	0.841771	0.56588	0.0489499	0.00036043
Fminor	Volume	0.0998038	0.269005	0.565212	0.0274475	0.418259	0.441691	0.37392		Fminor	Volume	1.56809e-05	0.0180131	0.89677	0.809393	0.0483144	0.0132674	0.000237603
L-ATR	Volume	0.911572	0.0124722	0.0765052	0.101065	0.482887	0.885904	0.666478		L-ATR	Volume	0.00969882	0.00365069	0.0396916	0.515104	0.270922	0.102549	3.99228e-09
L-CAB	Volume	0.0659439	0.735227	0.0702167	0.007178	0.333172	0.0976822	0.805502		L-CAB	Volume	0.0136531	0.784747	0.266168	0.0377664	0.000218495	0.982625	0.11336
L-CCG	Volume	0.768631	0.121205	0.0431699	0.03651	0.824231	0.78918	0.325536		L-CCG	Volume	0.103886	1.57271e-05	0.778939	0.985794	0.386439	0.0705989	7.18212e-09
L-CST	Volume	0.896585	0.14048	0.0868108	0.0182925	0.879041	0.923984	0.842215		L-CST	Volume	0.000270173	0.000393603	0.074204	0.949247	0.740998	0.00245542	1.52939e-06
L-ILF	Volume	0.251136	0.261777	0.168818	0.0088594	0.449055	0.392512	0.435666		L-ILF	Volume	3.62862e-07	0.00343525	0.704357	0.187559	0.131009	0.411964	6.624e-05
L-SLFP	Volume	0.459958	0.455896	0.184714	0.00908441	0.44655	0.912159	0.87872		L-SLFP	Volume	4.10766e-05	0.0916354	0.204297	0.2617	0.136261	0.344567	0.00276614
L-SLFT	Volume	0.197539	0.401991	0.0901945	0.00595957	0.368586	0.746258	0.297958		L-SLFT	Volume	2.99576e-05	0.0055678	0.042692	0.778244	0.200421	0.297029	1.23433e-06
L-UNC	Volume	0.365859	0.32645	0.0830011	0.0528642	0.661002	0.930909	0.39364		L-UNC	Volume	0.00033315	0.0055597	0.30813	0.886003	0.0131242	0.462765	0.000123168
R-ATR	Volume	0.914661	0.0238102	0.0705025	0.0718472	0.990829	0.813355	0.492846		R-ATR	Volume	0.947687	1.81527e-05	0.0919744	0.474945	0.00680858	0.0512375	2.35172e-08
R-CAB	Volume	0.577745	0.781484	0.0293095	0.0514332	0.326685	0.190852	0.757928		R-CAB	Volume	0.00204684	0.98117	0.374189	0.281706	0.00267955	0.779335	0.242104
R-CCG	Volume	0.177075	0.457415	0.0813713	0.0544015	0.91581	0.767036	0.584415		R-CCG	Volume	0.0099354	0.015355	0.879468	0.160013	0.93254	0.744622	0.000426082
R-CST	Volume	0.949551	0.0960319	0.150489	0.0155973	0.98773	0.918472	0.771843		R-CST	Volume	0.000654826	0.0690834	0.712964	0.386145	0.941502	0.0284833	1.89036e-05
R-ILF	Volume	0.378293	0.0840754	0.138404	0.0113296	0.399676	0.430568	0.310767		R-ILF	Volume	9.2962e-06	0.00891807	0.565648	0.20927	0.65199	0.00623901	7.02606e-06
R-SLFP	Volume	0.233476	0.33128	0.189004	0.00684062	0.599271	0.738138	0.707752		R-SLFP	Volume	4.09387e-05	0.0119435	0.226808	0.690217	0.238415	0.180558	0.000300622
R-SLFT	Volume	0.554038	0.283617	0.086866	0.00901474	0.720198	0.628512	0.97251		R-SLFT	Volume	0.000708945	5.19977e-05	0.530139	0.716982	0.189517	0.0141951	2.20107e-05
R-UNC	Volume	0.522603	0.0829466	0.0784499	0.0112262	0.507963	0.751298	0.346765		R-UNC	Volume	5.4287e-08	0.00240504	0.338212	0.900259	0.0631085	0.00732506	6.12501e-05
Fmajor	Volume.Normalized	0.962464	0.913751	0.76025	0.0820875	0.983636	0.642355	0.0187868		Fmajor	Volume.Normalized	0.0163782	0.0882221	0.0907857	0.937508	0.673695	0.269785	0.599106
Fminor	Volume.Normalized	0.249473	0.860288	0.954848	0.0542655	0.619745	0.495042	0.148966		Fminor	Volume.Normalized	0.000120111	0.699351	0.388537	0.989939	0.0258448	0.0590156	0.393461
L-ATR	Volume.Normalized	0.561465	0.22524	0.212822	0.173156	0.302819	0.818713	0.0604665		L-ATR	Volume.Normalized	0.0733165	0.97428	0.493942	0.548844	0.163551	0.449111	0.145492
L-CAB	Volume.Normalized	0.18872	0.370866	0.234561	0.0128444	0.428994	0.113302	0.0554017		L-CAB	Volume.Normalized	0.0514639	0.0848445	0.636022	0.022219	0.000215031	0.585699	0.673309
L-CCG	Volume.Normalized	0.758801	0.998208	0.178044	0.0767802	0.584113	0.726914	0.0705758		L-CCG	Volume.Normalized	0.469348	0.274266	0.141787	0.918795	0.35661	0.360686	0.372864
L-CST	Volume.Normalized	0.52327	0.902684	0.260649	0.0402461	0.652253	0.844844	0.00817903		L-CST	Volume.Normalized	0.0209684	0.152784	0.460612	0.819137	0.451476	0.101979	0.0112455
L-ILF	Volume.Normalized	0.537962	0.76851	0.429563	0.0185892	0.618269	0.44752	0.0819303		L-ILF	Volume.Normalized	8.63729e-06	0.972282	0.235863	0.177633	0.137905	0.978972	0.754086
L-SLFP	Volume.Normalized	0.823088	0.534904	0.455955	0.0213655	0.602745	0.824566	0.0206133		L-SLFP	Volume.Normalized	0.00125999	0.0721342	0.659456	0.293045	0.18411	0.99387	0.0385955
L-SLFT	Volume.Normalized	0.441723	0.550872	0.269114	0.0140766	0.527664	0.652327	0.113292		L-SLFT	Volume.Normalized	0.000646245	0.369035	0.795559	0.847441	0.209081	0.952345	0.68357
L-UNC	Volume.Normalized	0.70806	0.728142	0.231701	0.0977795	0.902488	0.842085	0.123217		L-UNC	Volume.Normalized	0.00436513	0.840901	0.766987	0.798856	0.0143112	0.940608	0.893917
R-ATR	Volume.Normalized	0.729221	0.329385	0.201011	0.112089	0.731074	0.862659	0.0890572		R-ATR	Volume.Normalized	0.303377	0.200375	0.940105	0.417906	0.000674923	0.291874	0.349655
R-CAB	Volume.Normalized	0.867306	0.422017	0.100547	0.0902938	0.4567	0.199171	0.0272823		R-CAB	Volume.Normalized	0.0151997	0.0152197	0.656434	0.1965	0.00351248	0.283168	0.0259305
R-CCG	Volume.Normalized	0.407381	0.475289	0.257217	0.0985865	0.816234	0.746251	0.0331587		R-CCG	Volume.Normalized	0.109287	0.503989	0.0702507	0.100221	0.782742	0.541687	0.34423
R-CST	Volume.Normalized	0.692262	0.762161	0.416183	0.0336177	0.766121	0.98402	0.0301255		R-CST	Volume.Normalized	0.0591645	0.00120208	0.029356	0.300732	0.563323	0.499425	0.00233679
R-ILF	Volume.Normalized	0.699951	0.732974	0.383648	0.0224793	0.544926	0.490782	0.132058		R-ILF	Volume.Normalized	7.02882e-05	0.550637	0.370702	0.148576	0.683214	0.0514456	0.929799
R-SLFP	Volume.Normalized	0.481741	0.692701	0.454015	0.015115	0.801791	0.672688	0.0411838		R-SLFP	Volume.Normalized	0.001235	0.439449	0.00198877	0.823091	0.276464	0.664941	0.319725
R-SLFT	Volume.Normalized	0.877098	0.905909	0.235634	0.0176956	0.907335	0.570975	0.027944		R-SLFT	Volume.Normalized	0.0129769	0.463438	0.281147	0.895841	0.226318	0.119913	0.597457
R-UNC	Volume.Normalized	0.886865	0.649565	0.22927	0.0225463	0.730482	0.849971	0.144499		R-UNC	Volume.Normalized	8.61743e-07	0.679976	0.617439	0.779062	0.0458882	0.0471618	0.455212
Fmajor	Length_Avg	0.617358	0.100165	0.165197	0.0224827	0.98057	0.925959	0.804329		Fmajor	Length_Avg	0.0133515	0.00200183	0.322423	0.565649	0.0646578	0.696783	0.000394947
Fminor	Length_Avg	0.641303	0.0313951	0.129991	0.00799443	0.920849	0.968941	0.963223		Fminor	Length_Avg	0.510951	0.000697998	0.627364	0.568407	0.732974	0.985196	7.25481e-06
L-ATR	Length_Avg	0.322309	0.0322192	0.0393346	0.00870115	0.747971	0.930634	0.887383		L-ATR	Length_Avg	0.805031	1.8672e-06	0.00255514	0.483692	0.574963	0.593127	4.90923e-11
L-CAB	Length_Avg	0.667848	0.143553	0.171413	0.00693105	0.551873	0.98545	0.59615		L-CAB	Length_Avg	0.243738	0.107467	0.0503946	0.490632	0.025958	0.462305	0.000998251
L-CCG	Length_Avg	0.406735	0.0708908	0.0595476	0.021296	0.683353	0.937586	0.963816		L-CCG	Length_Avg	0.569621	0.000138618	0.0154437	0.772985	0.512928	0.120499	9.81259e-11
L-CST	Length_Avg	0.352899	0.00117682	0.01832	0.00475819	0.565118	0.977189	0.00488356		L-CST	Length_Avg	0.181917	2.20638e-09	0.143878	0.53436	0.0187895	0.00253936	2.24063e-19
L-ILF	Length_Avg	0.456199	0.0627287	0.0610169	0.0139158	0.872914	0.869262	0.940621		L-ILF	Length_Avg	0.635216	9.96388e-06	0.00845306	0.548905	0.612264	0.763553	6.77935e-10
L-SLFP	Length_Avg	0.966395	0.219507	0.113436	0.00874481	0.94019	0.689593	0.749584		L-SLFP	Length_Avg	0.0834677	7.47097e-05	0.13874	0.404326	0.855435	0.400188	1.93126e-06
L-SLFT	Length_Avg	0.730795	0.0374964	0.0403312	0.0130189	0.958681	0.985037	0.506681		L-SLFT	Length_Avg	0.123681	1.6333e-06	0.0133646	0.849234	0.558959	0.166643	8.08051e-12
L-UNC	Length_Avg	0.785804	0.0690438	0.067257	0.00937154	0.835727	0.866509	0.337566		L-UNC	Length_Avg	0.000707268	0.0549609	0.00492642	0.362064	0.168023	0.0771115	4.32423e-05
R-ATR	Length_Avg	0.461113	0.0561005	0.0607377	0.0111067	0.844678	0.956411	0.944234		R-ATR	Length_Avg	0.402034	4.16963e-06	0.00105442	0.377199	0.487092	0.306905	9.91416e-11
R-CAB	Length_Avg	0.487348	0.0151408	0.0784089	0.0386175	0.754112	0.947687	0.538573		R-CAB	Length_Avg	0.970305	0.0206304	0.0569325	0.0982249	0.020797	0.491896	0.00130327
R-CCG	Length_Avg	0.721431	0.156436	0.0560231	0.01119	0.947982	0.949784	0.952952		R-CCG	Length_Avg	0.248715	0.000413329	0.00436753	0.928768	0.568442	0.517645	4.96178e-10
R-CST	Length_Avg	0.474127	0.000215296	0.0257304	0.00324629	0.735423	0.958229	0.00818112		R-CST	Length_Avg	0.0168635	3.47604e-12	0.148407	0.579675	0.0253207	0.448973	1.79494e-15
R-ILF	Length_Avg	0.56644	0.0408026	0.0626204	0.0115774	0.905197	0.912109	0.840495		R-ILF	Length_Avg	0.969917	7.80667e-05	0.00697024	0.652467	0.815941	0.268076	1.66928e-09
R-SLFP	Length_Avg	0.925396	0.227112	0.0588722	0.00541822	0.735294	0.782654	0.758246		R-SLFP	Length_Avg	0.037933	0.00531721	0.0735711	0.580859	0.411484	0.844178	0.000514768
R-SLFT	Length_Avg	0.836282	0.184574	0.0264352	0.0112064	0.930057	0.971553	0.992483		R-SLFT	Length_Avg	0.0337345	0.000135944	0.00301654	0.568766	0.875117	0.359587	4.21304e-09
R-UNC	Length_Avg	0.743315	0.150275	0.0489775	0.026229	0.709812	0.847168	0.764539		R-UNC	Length_Avg	0.0408861	0.677218	0.173105	0.931363	0.542368	0.622117	0.000640767
Fmajor	AxD_Avg	2.60037e-06	0.201924	0.264704	0.625058	0.00173659	0.300263	0.136105		Fmajor	AxD_Avg	0.00253177	0.424873	0.524765	0.792884	0.0472981	0.369484	0.431159
Fminor	AxD_Avg	9.06975e-09	0.00891891	0.0557847	0.802955	0.000242959	0.444962	0.0351491		Fminor	AxD_Avg	6.44884e-07	0.125846	0.461169	0.565767	0.0063886	0.0412583	0.987201
L-ATR	AxD_Avg	2.95758e-16	0.0529529	0.868292	0.757586	8.51594e-05	0.853977	0.00554845		L-ATR	AxD_Avg	4.68311e-06	0.200255	0.593545	0.973664	0.144184	0.148296	0.742306
L-CAB	AxD_Avg	7.54994e-07	0.476945	0.745166	0.900075	1.25045e-09	0.346457	0.126608		L-CAB	AxD_Avg	0.000356382	0.00119516	0.626545	0.786509	3.80693e-06	0.0885976	0.00654643
L-CCG	AxD_Avg	8.11081e-06	0.00300656	0.765771	0.951913	0.00451791	0.533601	0.586123		L-CCG	AxD_Avg	2.49403e-06	0.129996	0.753441	0.382013	0.00316186	0.985604	0.417411
L-CST	AxD_Avg	2.01268e-08	0.0106686	0.287496	0.761845	0.00122366	0.688141	0.570392		L-CST	AxD_Avg	1.34195e-07	0.00248933	0.045364	0.582894	0.00124783	0.967305	0.000607463
L-ILF	AxD_Avg	5.72045e-08	0.206944	0.610702	0.9858	4.21127e-05	0.723612	0.0401107		L-ILF	AxD_Avg	1.9394e-05	0.00121171	0.0658906	0.118862	0.000338605	0.611983	0.000995537
L-SLFP	AxD_Avg	4.41321e-10	0.0223382	0.213066	0.632567	2.77937e-05	0.903064	0.0168744		L-SLFP	AxD_Avg	2.69237e-09	0.0110779	0.421593	0.728972	0.000101851	0.729447	0.0354304
L-SLFT	AxD_Avg	1.12735e-10	0.0446125	0.369546	0.619711	5.62455e-05	0.760623	0.0318018		L-SLFT	AxD_Avg	2.93523e-07	0.00853938	0.20044	0.941183	4.25333e-06	0.580504	0.0152722
L-UNC	AxD_Avg	4.81595e-12	0.0746607	0.616409	0.726675	1.7682e-05	0.60305	0.00205395		L-UNC	AxD_Avg	1.31321e-08	0.0860697	0.430356	0.480947	0.00798243	0.474433	0.234842
R-ATR	AxD_Avg	2.10344e-14	0.0612773	0.50766	0.825785	2.15557e-06	0.438636	0.00446328		R-ATR	AxD_Avg	8.33484e-06	0.148312	0.263642	0.501034	0.245614	0.206766	0.253814
R-CAB	AxD_Avg	2.32358e-07	0.97064	0.0126183	0.395169	4.67004e-08	0.0400744	0.000859781		R-CAB	AxD_Avg	0.00276143	0.0033071	0.194155	0.643194	3.26229e-06	0.541379	0.00989941
R-CCG	AxD_Avg	2.04417e-05	0.0853371	0.376199	0.427559	1.18794e-05	0.0414376	0.304192		R-CCG	AxD_Avg	0.000210924	0.495158	0.674355	0.433542	0.0322212	0.789475	0.707772
R-CST	AxD_Avg	6.85617e-08	0.0646356	0.421878	0.550548	0.0020212	0.743485	0.0976078		R-CST	AxD_Avg	1.46335e-07	0.00982107	0.0136211	0.637786	0.0279273	0.583372	0.00508713
R-ILF	AxD_Avg	4.3957e-08	0.92136	0.997861	0.556871	0.000141672	0.793099	0.00090923		R-ILF	AxD_Avg	1.78913e-05	0.0121974	0.947409	0.873638	0.000500062	0.684013	0.283393
R-SLFP	AxD_Avg	1.59703e-11	0.0125953	0.532404	0.742288	6.82451e-06	0.650054	0.0229358		R-SLFP	AxD_Avg	1.57009e-10	0.0796017	0.684864	0.716753	0.000860727	0.216294	0.665616
R-SLFT	AxD_Avg	1.86568e-13	0.0138498	0.961568	0.502506	1.93474e-06	0.80491	0.0330127		R-SLFT	AxD_Avg	2.77692e-09	0.0888572	0.893	0.937944	0.000336403	0.506237	0.642946
R-UNC	AxD_Avg	3.17099e-12	0.123345	0.584575	0.868658	5.74202e-05	0.817693	0.00208451		R-UNC	AxD_Avg	2.00546e-09	0.132843	0.697788	0.932935	0.0542042	0.226999	0.281848
Fmajor	RD_Avg	1.30027e-05	0.122696	0.279407	0.445279	4.39895e-06	0.203407	0.848378		Fmajor	RD_Avg	0.0468246	0.34331	0.699453	0.629418	0.0253473	0.994008	0.84682
Fminor	RD_Avg	8.10281e-13	0.305052	0.857448	0.695741	0.000104444	0.625335	2.23424e-05		Fminor	RD_Avg	6.58546e-08	0.504356	0.435909	0.136745	0.000594651	0.283894	0.438084
L-ATR	RD_Avg	7.80242e-14	0.44013	0.417684	0.241603	0.00288104	0.449549	8.98499e-06		L-ATR	RD_Avg	3.56756e-08	0.77205	0.0953425	0.226316	0.0753524	0.246595	0.0644442
L-CAB	RD_Avg	4.43862e-07	0.868353	0.114664	0.496542	3.49921e-14	0.29142	0.000645902		L-CAB	RD_Avg	0.00038731	0.867948	0.712492	0.979696	8.1816e-07	0.521478	0.378586
L-CCG	RD_Avg	2.24494e-05	0.0649591	0.014355	0.974131	0.00602033	0.0526787	0.000293028		L-CCG	RD_Avg	7.03634e-06	0.812499	0.930721	0.182159	0.353105	0.41052	0.172084
L-CST	RD_Avg	3.91612e-09	0.984335	0.736705	0.58813	0.000118025	0.372075	0.0173884		L-CST	RD_Avg	4.81962e-08	0.240979	0.0866338	0.367013	0.394597	0.630281	0.268926
L-ILF	RD_Avg	5.45614e-11	0.0106661	0.745552	0.608018	0.00010233	0.16429	0.225507		L-ILF	RD_Avg	5.27415e-05	0.168597	0.919833	0.245128	0.0040784	0.627886	0.384806
L-SLFP	RD_Avg	2.17767e-10	0.754635	0.277729	0.267613	8.08375e-05	0.170046	0.000109068		L-SLFP	RD_Avg	9.58931e-08	0.594479	0.399992	0.40736	0.287278	0.78872	0.53244
L-SLFT	RD_Avg	4.50593e-10	0.667026	0.403854	0.512519	0.00142045	0.786877	0.000545975		L-SLFT	RD_Avg	3.78163e-06	0.647866	0.182817	0.499518	0.52668	0.906702	0.521101
L-UNC	RD_Avg	5.79437e-11	0.232199	0.850753	0.42509	9.11227e-08	0.367775	0.000115686		L-UNC	RD_Avg	1.48068e-06	0.64212	0.887739	0.751417	0.00776538	0.695153	0.14135
R-ATR	RD_Avg	2.44204e-17	0.567797	0.865242	0.683526	8.09118e-06	0.409613	5.16564e-05		R-ATR	RD_Avg	3.76306e-09	0.789746	0.145074	0.0934456	0.0434952	0.414857	0.293772
R-CAB	RD_Avg	1.51706e-06	0.732589	0.000322533	0.215356	1.29648e-11	0.0116442	9.22468e-06		R-CAB	RD_Avg	0.000997306	0.686533	0.806635	0.346235	2.67802e-05	0.347244	0.0297858
R-CCG	RD_Avg	3.58244e-12	0.136378	0.191808	0.387848	0.000563229	0.116161	3.60833e-09		R-CCG	RD_Avg	8.79294e-05	0.656288	0.753586	0.246761	0.311274	0.398143	0.0449732
R-CST	RD_Avg	4.47402e-08	0.54603	0.772068	0.382832	0.0282077	0.591723	0.000127324		R-CST	RD_Avg	2.18735e-05	0.663806	0.0183778	0.345752	0.591338	0.706632	0.0124158
R-ILF	RD_Avg	6.47356e-11	0.0617531	0.948675	0.875286	0.000203682	0.0310102	0.0396398		R-ILF	RD_Avg	0.0122702	0.153192	0.474418	0.328941	0.071606	0.550403	0.794267
R-SLFP	RD_Avg	4.23691e-11	0.978772	0.198175	0.368367	0.00927491	0.202629	0.000166368		R-SLFP	RD_Avg	0.000179368	0.207208	0.0348652	0.394089	0.561864	0.510313	0.0631289
R-SLFT	RD_Avg	2.33507e-10	0.808035	0.11381	0.151798	0.00942966	0.953702	0.000519594		R-SLFT	RD_Avg	0.000347969	0.240997	0.0292666	0.359127	0.855653	0.352793	0.0182138
R-UNC	RD_Avg	2.57991e-16	0.435917	0.6657	0.755822	2.66043e-08	0.233597	9.56732e-07		R-UNC	RD_Avg	1.63051e-08	0.546914	0.548995	0.0840416	0.13969	0.318375	0.12083
Fmajor	MD_Avg	1.06269e-06	0.115166	0.234388	0.469027	9.29681e-06	0.590645	0.660081		Fmajor	MD_Avg	0.0192787	0.347377	0.639606	0.660701	0.0247271	0.801241	0.945349
Fminor	MD_Avg	2.79454e-13	0.064275	0.327056	0.886305	2.67283e-05	0.990197	0.000197547		Fminor	MD_Avg	4.28011e-09	0.300846	0.733847	0.350134	0.000366639	0.129084	0.550283
L-ATR	MD_Avg	6.07831e-16	0.771424	0.653457	0.383961	0.000484413	0.67389	7.82987e-05		L-ATR	MD_Avg	3.19877e-09	0.745437	0.330554	0.377622	0.0590509	0.151075	0.236365
L-CAB	MD_Avg	9.46817e-08	0.684303	0.381973	0.62464	9.74013e-14	0.27641	0.00462259		L-CAB	MD_Avg	0.000153023	0.221988	0.922122	0.911307	2.56505e-07	0.296475	0.770205
L-CCG	MD_Avg	1.25211e-06	0.93265	0.0640309	0.998458	0.00183702	0.0928209	0.0199935		L-CCG	MD_Avg	2.42706e-10	0.49452	0.910159	0.123698	0.0157793	0.52889	0.553112
L-CST	MD_Avg	7.26308e-10	0.239753	0.768859	0.64112	0.000133789	0.468391	0.0910711		L-CST	MD_Avg	1.65863e-11	0.0192347	0.773204	0.349982	0.027973	0.707389	0.401592
L-ILF	MD_Avg	8.57765e-11	0.0360165	0.659693	0.761297	1.8691e-05	0.536368	0.0854542		L-ILF	MD_Avg	8.15278e-07	0.012745	0.435448	0.912159	0.000179997	0.912078	0.032963
L-SLFP	MD_Avg	4.43005e-11	0.378957	0.960813	0.3875	2.28763e-05	0.387205	0.000805587		L-SLFP	MD_Avg	3.23728e-10	0.476081	0.813297	0.672463	0.0171609	0.970356	0.649236
L-SLFT	MD_Avg	3.40924e-11	0.233533	0.954475	0.542049	0.000191981	0.994567	0.00274174		L-SLFT	MD_Avg	3.03423e-08	0.406944	0.713088	0.66006	0.0149442	0.872346	0.543325
L-UNC	MD_Avg	2.69981e-13	0.114138	0.898247	0.515949	1.15391e-07	0.761077	0.00013661		L-UNC	MD_Avg	4.96187e-09	0.286404	0.806618	0.9307	0.00269176	0.561378	0.611964
R-ATR	MD_Avg	2.53056e-17	0.271669	0.881152	0.859699	2.21896e-06	0.402912	0.00019841		R-ATR	MD_Avg	8.22739e-10	0.443242	0.531974	0.134466	0.0521953	0.271846	0.753759
R-CAB	MD_Avg	1.58266e-07	0.809027	0.000738191	0.246491	2.64073e-11	0.0141992	2.00532e-05		R-CAB	MD_Avg	0.00049394	0.400118	0.742145	0.399458	1.76416e-06	0.671811	0.596423
R-CCG	MD_Avg	3.54735e-13	0.714517	0.162699	0.309174	3.86863e-06	0.0309768	7.11117e-07		R-CCG	MD_Avg	2.01611e-07	0.983088	0.632899	0.178968	0.0486039	0.602872	0.16715
R-CST	MD_Avg	9.48565e-09	0.598721	0.831022	0.430115	0.00619807	0.636097	0.00267485		R-CST	MD_Avg	1.1484e-08	0.362059	0.586705	0.358557	0.14802	0.98987	0.629408
R-ILF	MD_Avg	7.01741e-11	0.26211	0.969408	0.699783	5.09262e-05	0.261458	0.00437208		R-ILF	MD_Avg	0.000870947	0.0548853	0.578432	0.43432	0.0114662	0.559376	0.575278
R-SLFP	MD_Avg	3.11916e-12	0.251919	0.650674	0.500482	0.000317009	0.336898	0.00120305		R-SLFP	MD_Avg	2.70966e-07	0.841384	0.186936	0.458258	0.0883561	0.343307	0.256784
R-SLFT	MD_Avg	7.81885e-13	0.323762	0.35999	0.246419	0.000192007	0.934877	0.00236019		R-SLFT	MD_Avg	5.49596e-07	0.905572	0.111948	0.539266	0.178084	0.351676	0.143685
R-UNC	MD_Avg	2.24678e-16	0.230943	0.995112	0.792522	1.80214e-07	0.399996	1.23866e-05		R-UNC	MD_Avg	9.541e-11	0.293517	0.806955	0.253143	0.067343	0.231935	0.544882
Fmajor	FA_Avg	7.2372e-05	0.200761	0.989998	0.894899	6.253e-05	0.000912198	0.65391		Fmajor	FA_Avg	0.0894675	0.807502	0.725959	0.475674	0.013832	0.363727	0.706604
Fminor	FA_Avg	4.05729e-07	0.346288	0.0557008	0.361821	0.0278001	0.205528	5.28068e-05		Fminor	FA_Avg	2.91506e-05	0.749324	0.0924336	0.0229895	0.0102996	0.782743	0.282494
L-ATR	FA_Avg	1.72632e-05	0.00260063	0.104675	0.131434	0.466017	0.470342	1.14993e-05		L-ATR	FA_Avg	0.000812366	0.187108	0.0134328	0.17218	0.434108	0.681507	0.0112779
L-CAB	FA_Avg	0.0732821	0.916809	0.0114622	0.200208	0.00286397	0.91244	0.00706726		L-CAB	FA_Avg	0.0184976	0.00259408	0.261736	0.981811	0.0049837	0.448441	3.88232e-05
L-CCG	FA_Avg	0.000461895	6.38198e-05	0.0105572	0.851198	0.0529339	0.180981	3.76555e-08		L-CCG	FA_Avg	0.18228	0.179406	0.869028	0.385384	0.367188	0.600362	0.0496362
L-CST	FA_Avg	0.000185074	0.00738613	0.0661652	0.491563	0.07542	0.950039	0.000365496		L-CST	FA_Avg	0.00675754	0.685231	0.00703214	0.496929	0.346721	0.656211	0.00463825
L-ILF	FA_Avg	0.000929046	0.00394215	0.853777	0.654447	0.511074	0.0305454	0.161728		L-ILF	FA_Avg	0.100697	0.748102	0.182707	0.02278	0.361907	0.38481	0.352247
L-SLFP	FA_Avg	0.0246499	0.00175955	0.00022814	0.215909	0.606251	0.0756245	0.00383567		L-SLFP	FA_Avg	0.0469035	0.0205171	0.12898	0.185137	0.106432	0.625849	0.0226303
L-SLFT	FA_Avg	0.0338225	0.122483	0.00927243	0.747708	0.93905	0.373715	0.00964586		L-SLFT	FA_Avg	0.123651	0.0153547	0.0214697	0.373609	0.0122938	0.634363	0.012812
L-UNC	FA_Avg	0.159255	0.835576	0.58517	0.687737	0.1084	0.25248	0.212821		L-UNC	FA_Avg	0.231005	0.152075	0.175569	0.36943	0.46812	0.963492	0.000884957
R-ATR	FA_Avg	4.22278e-12	0.269628	0.151127	0.252961	0.0604282	0.887246	1.59037e-05		R-ATR	FA_Avg	3.72635e-05	0.463785	0.00675339	0.110028	0.159589	0.920383	0.0392077
R-CAB	FA_Avg	0.0251651	0.738061	0.0634992	0.375984	0.0018945	0.127693	0.0224955		R-CAB	FA_Avg	0.06987	0.000549121	0.130194	0.680727	0.283405	0.10494	2.70074e-07
R-CCG	FA_Avg	2.07776e-06	0.00591856	0.303479	0.585919	0.382176	0.825085	4.68945e-08		R-CCG	FA_Avg	0.174977	0.172933	0.598353	0.526685	0.618373	0.350711	0.010956
R-CST	FA_Avg	0.000834445	0.00658917	0.0914913	0.47667	0.837611	0.74702	9.3971e-05		R-CST	FA_Avg	0.145894	0.0786826	0.00043837	0.474327	0.486625	0.46862	7.36526e-05
R-ILF	FA_Avg	0.00107029	0.00277992	0.755458	0.644181	0.401335	0.00376398	0.110713		R-ILF	FA_Avg	0.327885	0.657753	0.632225	0.228008	0.813852	0.571389	0.880666
R-SLFP	FA_Avg	0.0173771	0.0127886	0.00240721	0.315861	0.0684325	0.319867	0.00730247		R-SLFP	FA_Avg	0.498696	0.0171865	0.00323283	0.335302	0.125429	0.93854	0.0151476
R-SLFT	FA_Avg	0.0441829	0.00504445	0.00729178	0.135639	0.0851805	0.941311	0.0109868		R-SLFT	FA_Avg	0.6596	0.0139288	0.0127949	0.249086	0.00740595	0.625193	0.00239905
R-UNC	FA_Avg	0.000892178	0.690967	0.200701	0.834742	0.00756622	0.298623	0.0035424		R-UNC	FA_Avg	0.028958	0.479846	0.204507	0.0353509	0.841582	0.822261	0.00300759

## Sheet: TableS8
Table S8. Effect sizes for associations in ADNI3 and ADNI2
	ADNI3 (n=499)						ADNI2 (n=210)
Tract	Volume	Length	AxD	RD	MD	FA	Volume	Length	AxD	RD	MD	FA
FMajor	-149.314	-1.0125	8.09647e-06	1.19166e-05	1.06434e-05	-0.0109542	13.2578	-1.2759	3.91793e-06	1.10761e-05	8.68989e-06	-0.0120405
Fminor	-94.9289	-0.547077	2.41148e-05	1.93009e-05	2.09661e-05	-0.00448992	-47.6418	-0.391261	9.92619e-06	1.02655e-05	9.44438e-06	-0.00942355
L-ATR	42.7294	-0.437867	1.75954e-05	9.52828e-06	1.22173e-05	0.000528589	33.1073	0.132887	4.09066e-06	4.39123e-06	4.31286e-06	-0.0021987
L-CAB	-23.7892	-0.610879	4.052e-05	3.1293e-05	3.26272e-05	-0.00986783	-33.555	-1.04541	2.73253e-05	3.30053e-05	3.16183e-05	-0.0109849
L-CCG	-1.93194	-0.0757949	1.56752e-05	1.40085e-05	1.4756e-05	-0.00500201	-7.82866	0.299863	1.63361e-05	3.35924e-07	5.66933e-06	0.00498896
L-CST	-41.1787	0.335162	1.31878e-05	7.26515e-06	9.48424e-06	-0.00361393	20.499	0.574904	1.02628e-05	-5.53633e-07	3.05171e-06	0.00428856
L-ILF	-35.16	-0.706802	2.53502e-05	1.20757e-05	1.65004e-05	0.000755595	-20.05	-0.425514	1.54596e-05	7.37595e-06	9.99524e-06	-0.00216298
L-SLFP	-80.6923	-0.290511	2.15109e-05	1.02231e-05	1.59885e-05	-0.0006938	-21.6742	0.0612003	1.4471e-05	2.42446e-06	6.43987e-06	0.00440136
L-SLFT	-87.2871	-0.330872	2.05599e-05	9.12236e-06	1.31972e-05	0.00161523	-20.9187	0.326654	1.7272e-05	7.70665e-07	6.27084e-06	0.0064582
L-UNC	-17.5257	-0.502768	1.99791e-05	1.79415e-05	1.88621e-05	-0.00268082	-42.3864	-0.424578	9.61606e-06	7.57751e-06	8.23973e-06	-0.00130996
R-ATR	-11.6366	-0.413485	2.15791e-05	1.08105e-05	1.37334e-05	-0.00156596	60.4219	0.243534	2.6674e-06	5.41779e-06	4.50107e-06	-0.00264384
R-CAB	-14.3625	-0.718365	2.67268e-05	2.77441e-05	2.65226e-05	-0.0109992	-17.7829	-1.10054	2.53381e-05	1.94134e-05	2.13884e-05	-0.00372735
R-CCG	-3.69516	-0.523258	2.16807e-05	1.01371e-05	1.39851e-05	0.000986484	7.41143	-0.118414	1.451e-05	7.68581e-07	4.2727e-06	0.00396113
R-CST	-27.9577	-0.0548045	1.65797e-05	6.57455e-06	1.0123e-05	0.00279862	24.4346	0.473244	6.0937e-06	-5.72508e-07	1.64961e-06	0.00284046
R-ILF	-70.0642	-0.825845	2.20249e-05	1.07067e-05	1.44794e-05	-0.00024233	-1.09143	-0.040467	1.25336e-05	1.40152e-06	5.11233e-06	0.00025882
R-SLFP	-47.0168	-0.899728	2.23585e-05	5.47558e-06	1.11032e-05	0.00561685	-18.045	-0.256761	1.09508e-05	1.02428e-06	4.33308e-06	0.00408215
R-SLFT	-23.2328	-0.493	2.43359e-05	5.9622e-06	1.20869e-05	0.00600555	-40.1637	0.0973248	1.30061e-05	-2.75062e-06	2.50169e-06	0.00820118
R-UNC	-28.6698	-0.472942	1.84491e-05	1.73307e-05	1.77917e-05	-0.00438073	-30.2676	0.193596	5.259e-06	1.23317e-06	2.57504e-06	0.00137415

## Sheet: TableS9
Table S9. Pathway over-representation analysis between brain region pairs connected by white matter tracts and region pairs not connected by tracts.
pathway_ID	pathway_name	Pathway Type	Signaling Type	P-value (tract-bound vs. not-bound)	P-value (AD-tract-bound vs. not-bound)
P00006	Apoptosis signaling pathway	Signaling	ImmuneSignaling	0.0063771	0.00839378
P00018	EGF receptor signaling pathway	Signaling	EndocrineSignaling	0.0457957	0.0866954
P00041	Metabotropic glutamate receptor group I pathway	Signaling	SynapticSignaling	0.0493071	0.0243211
P02785	Valine biosynthesis	Biosynthesis	Unclassified	0.0557299	0.0115015
P00048	PI3 kinase pathway	Signaling	ImmuneSignaling	0.0577849	0.0127431
P00019	Endothelin signaling pathway	Signaling	SynapticSignaling	0.0620512	0.0159775
P04387	Histamine synthesis	Biosynthesis	SynapticImmuneSignaling	0.0620512	0.0159775
P05914	Nicotine degradation	Catabolism	SynapticSignaling	0.0710665	0.0677707
P00043	Muscarinic acetylcholine receptor 2 and 4 signaling pathway	Signaling	SynapticSignaling	0.0816859	0.0100707
P02723	Adenine and hypoxanthine salvage pathway	Catabolism	Unclassified	0.0817088	0.045938
P05731	GABA-B receptor II signaling	Signaling	SynapticSignaling	0.0901787	0.0920106
P00040	Metabotropic glutamate receptor group II pathway	Signaling	SynapticSignaling	0.0969681	0.0352285
P04380	Cortocotropin releasing factor receptor signaling pathway	Signaling	EndocrineSignaling	0.102317	0.0820189
P00031	Inflammation mediated by chemokine and cytokine signaling pathway	Signaling	ImmuneSignaling	0.102379	0.0277638
P00021	FGF signaling pathway	Signaling	Others	0.112561	0.0977124
P00053	T cell activation	Signaling	ImmuneSignaling	0.139968	0.0920106
P04377	Beta1 adrenergic receptor signaling pathway	Signaling	SynapticSignaling	0.139968	0.0920106
P05917	Opioid proopiomelanocortin pathway	Signaling	SynapticSignaling	0.151838	0.19721
P05918	p38 MAPK pathway	Signaling	Others	0.152442	0.0223563
P00037	Ionotropic glutamate receptor pathway	Signaling	SynapticSignaling	0.160121	0.0528803
P05729	Bupropion degradation	Catabolism	SynapticSignaling	0.174776	0.0820189
P00016	Cytoskeletal regulation by Rho GTPase	Development	Unclassified	0.191382	0.146873
P04376	5HT4 type receptor mediated signaling pathway	Signaling	SynapticSignaling	0.209698	0.177312
P05727	Anandamide biosynthesis	Biosynthesis	SynapticSignaling	0.214651	0.0727119
P04379	Beta3 adrenergic receptor signaling pathway	Signaling	SynapticSignaling	0.214651	0.139749
P04374	5HT2 type receptor mediated signaling pathway	Signaling	SynapticSignaling	0.217884	0.110195
P04375	5HT3 type receptor mediated signaling pathway	Signaling	SynapticSignaling	0.217884	0.110195
P00042	Muscarinic acetylcholine receptor 1 and 3 signaling pathway	Signaling	SynapticSignaling	0.218431	0.0834946
P02766	Phenylethylamine degradation	Catabolism	SynapticSignaling	0.219608	0.100809
P05728	Anandamide degradation	Catabolism	SynapticSignaling	0.220652	0.0765759
P00057	Wnt signaling pathway	Signaling	Others	0.283128	0.113003
P00036	Interleukin signaling pathway	Signaling	ImmuneSignaling	0.286053	0.384714
P00029	Huntington disease	Disease	Unclassified	0.289953	0.177756
P00049	Parkinson disease	Disease	Unclassified	0.289953	0.177756
P00010	B cell activation	Signaling	ImmuneSignaling	0.293051	0.134393
P02788	Xanthine and guanine salvage pathway	Catabolism	Unclassified	0.295542	0.146873
P04385	Histamine H1 receptor mediated signaling pathway	Signaling	SynapticImmuneSignaling	0.298376	0.123946
P00054	Toll receptor signaling pathway	Signaling	ImmuneSignaling	0.300443	0.0447885
P00004	Alzheimer disease-presenilin pathway	Disease	Unclassified	0.302295	0.313794
P00059	p53 pathway	Signaling	Others	0.325559	0.285364
P00012	Cadherin signaling pathway	Signaling	Others	0.353929	0.148219
P00039	Metabotropic glutamate receptor group III pathway	Signaling	SynapticSignaling	0.383679	0.168772
P00003	Alzheimer disease-amyloid secretase pathway	Disease	Unclassified	0.403265	0.19721
P04373	5HT1 type receptor mediated signaling pathway	Signaling	SynapticSignaling	0.417775	0.313794
P00027	Heterotrimeric G-protein signaling pathway-Gq alpha and Go alpha mediated pathway	Signaling	Others	0.481619	0.271707
P04391	Oxytocin receptor mediated signaling pathway	Signaling	SynapticSignaling	0.492578	0.333092
P00060	Ubiquitin proteasome pathway	Catabolism	Unclassified	0.533255	0.598499
P05913	Enkephalin release	Signaling	SynapticSignaling	0.573303	0.399489
P04371	5-Hydroxytryptamine biosynthesis	Biosynthesis	SynapticSignaling	0.584901	0.406429
P02739	De novo pyrimidine deoxyribonucleotide biosynthesis	Biosynthesis	Unclassified	0.602249	0.291225
P00033	Insulin/IGF pathway-protein kinase B signaling cascade	Signaling	Others	0.644579	0.690856
P00024	Glycolysis	Metabolism	Unclassified	0.729109	0.406496
P00001	Adrenaline and noradrenaline biosynthesis	Biosynthesis	EndocrineSignaling	1	1
P00002	Alpha adrenergic receptor signaling pathway	Signaling	EndocrineSignaling	1	1
P00005	Angiogenesis	Physiology	Unclassified	1	1
P00007	Axon guidance mediated by semaphorins	Development	Unclassified	1	1
P00008	Axon guidance mediated by Slit/Robo	Development	Unclassified	1	1
P00009	Axon guidance mediated by netrin	Development	Unclassified	1	1
P00011	Blood coagulation	Physiology	Unclassified	1	1
P00013	Cell cycle	Development	Unclassified	1	1
P00014	Cholesterol biosynthesis	Biosynthesis	Unclassified	1	1
P00015	Circadian clock system	Physiology	Unclassified	1	1
P00017	DNA replication	GeneRegulation	Unclassified	1	1
P00020	FAS signaling pathway	Signaling	ImmuneSignaling	1	1
P00022	General transcription by RNA polymerase I	GeneRegulation	Unclassified	1	1
P00023	General transcription regulation	GeneRegulation	Unclassified	1	1
P00025	Hedgehog signaling pathway	Signaling	Others	1	1
P00026	Heterotrimeric G-protein signaling pathway-Gi alpha and Gs alpha mediated pathway	Signaling	Others	1	1
P00028	Heterotrimeric G-protein signaling pathway-rod outer segment phototransduction	Signaling	Others	1	1
P00030	Hypoxia response via HIF activation	Signaling	ImmuneSignaling	1	1
P00032	Insulin/IGF pathway-mitogen activated protein kinase kinase/MAP kinase cascade	Signaling	Others	1	1
P00034	Integrin signalling pathway	Signaling	Others	1	1
P00035	Interferon-gamma signaling pathway	Signaling	ImmuneSignaling	1	1
P00038	JAK/STAT signaling pathway	Signaling	ImmuneSignaling	1	1
P00044	Nicotinic acetylcholine receptor signaling pathway	Signaling	SynapticImmuneSignaling	1	1
P00045	Notch signaling pathway	Signaling	Others	1	1
P00046	Oxidative stress response	Physiology	ImmuneSignaling	1	1
P00047	PDGF signaling pathway	Signaling	EndocrineSignaling	1	1
P00050	Plasminogen activating cascade	Physiology	Unclassified	1	1
P00051	TCA cycle	Metabolism	Unclassified	1	1
P00052	TGF-beta signaling pathway	Signaling	ImmuneSignaling	1	1
P00055	Transcription regulation by bZIP transcription factor	GeneRegulation	Unclassified	1	1
P00056	VEGF signaling pathway	Signaling	EndocrineSignaling	1	1
P00058	mRNA splicing	GeneRegulation	Unclassified	1	1
P02721	ATP synthesis	Biosynthesis	Unclassified	1	1
P02722	Acetate utilization	Metabolism	Unclassified	1	1
P02724	Alanine biosynthesis	Biosynthesis	Unclassified	1	1
P02725	Allantoin degradation	Catabolism	Unclassified	1	1
P02726	Aminobutyrate degradation	Catabolism	SynapticSignaling	1	1
P02727	Androgen/estrogene/progesterone biosynthesis	Biosynthesis	EndocrineSignaling	1	1
P02728	Arginine biosynthesis	Biosynthesis	Unclassified	1	1
P02729	Ascorbate degradation	Catabolism	ImmuneSignaling	1	1
P02730	Asparagine and aspartate biosynthesis	Biosynthesis	Unclassified	1	1
P02731	Biotin biosynthesis	Biosynthesis	Unclassified	1	1
P02732	Coenzyme A linked carnitine metabolism	Metabolism	Unclassified	1	1
P02733	Carnitine metabolism	Metabolism	Unclassified	1	1
P02734	Chorismate biosynthesis	Biosynthesis	Unclassified	1	1
P02735	Cobalamin biosynthesis	Biosynthesis	SynapticSignaling	1	1
P02736	Coenzyme A biosynthesis	Biosynthesis	Unclassified	1	1
P02737	Cysteine biosynthesis	Biosynthesis	Unclassified	1	1
P02738	De novo purine biosynthesis	Biosynthesis	Unclassified	1	1
P02740	De novo pyrimidine ribonucleotides biosythesis	Biosynthesis	Unclassified	1	1
P02741	Flavin biosynthesis	Biosynthesis	Unclassified	1	1
P02742	Tetrahydrofolate biosynthesis	Biosynthesis	Unclassified	1	1
P02743	Formyltetrahydroformate biosynthesis	Biosynthesis	Unclassified	1	1
P02744	Fructose galactose metabolism	Metabolism	Unclassified	1	1
P02745	Glutamine glutamate conversion	Metabolism	Unclassified	1	1
P02746	Heme biosynthesis	Biosynthesis	Unclassified	1	1
P02747	Histidine biosynthesis	Biosynthesis	Unclassified	1	1
P02748	Isoleucine biosynthesis	Biosynthesis	Unclassified	1	1
P02749	Leucine biosynthesis	Biosynthesis	Unclassified	1	1
P02750	Lipoate_biosynthesis	Biosynthesis	Unclassified	1	1
P02751	Lysine biosynthesis	Biosynthesis	Unclassified	1	1
P02752	Mannose metabolism	Metabolism	Unclassified	1	1
P02753	Methionine biosynthesis	Biosynthesis	Unclassified	1	1
P02754	Methylcitrate cycle	Metabolism	Unclassified	1	1
P02755	Methylmalonyl pathway	Metabolism	Unclassified	1	1
P02756	N-acetylglucosamine metabolism	Metabolism	Unclassified	1	1
P02757	O-antigen biosynthesis	Biosynthesis	Unclassified	1	1
P02758	Ornithine degradation	Catabolism	Unclassified	1	1
P02759	Pyridoxal-5-phosphate biosynthesis	Biosynthesis	Unclassified	1	1
P02760	PRPP biosynthesis	Biosynthesis	Unclassified	1	1
P02761	Pantothenate biosynthesis	Biosynthesis	Unclassified	1	1
P02762	Pentose phosphate pathway	Metabolism	Unclassified	1	1
P02763	Peptidoglycan biosynthesis	Biosynthesis	Unclassified	1	1
P02764	Phenylacetate degradation	Catabolism	Unclassified	1	1
P02765	Phenylalanine biosynthesis	Biosynthesis	Unclassified	1	1
P02767	Phenylpropionate degradation	Catabolism	Unclassified	1	1
P02768	Proline biosynthesis	Biosynthesis	Unclassified	1	1
P02769	Purine metabolism	Metabolism	Unclassified	1	1
P02770	Pyridoxal phosphate salvage pathway	Catabolism	Unclassified	1	1
P02771	Pyrimidine Metabolism	Metabolism	Unclassified	1	1
P02772	Pyruvate metabolism	Metabolism	Unclassified	1	1
P02773	S-adenosylmethionine biosynthesis	Biosynthesis	Unclassified	1	1
P02774	Salvage pyrimidine deoxyribonucleotides	Catabolism	Unclassified	1	1
P02775	Salvage pyrimidine ribonucleotides	Catabolism	Unclassified	1	1
P02776	Serine glycine biosynthesis	Biosynthesis	Unclassified	1	1
P02777	Succinate to propionate conversion	Metabolism	Unclassified	1	1
P02778	Sulfate assimilation	Metabolism	Unclassified	1	1
P02779	Thiamin biosynthesis	Biosynthesis	Unclassified	1	1
P02780	Thiamin metabolism	Metabolism	Unclassified	1	1
P02781	Threonine biosynthesis	Biosynthesis	Unclassified	1	1
P02782	Triacylglycerol metabolism	Metabolism	Unclassified	1	1
P02783	Tryptophan biosynthesis	Biosynthesis	Unclassified	1	1
P02784	Tyrosine biosynthesis	Biosynthesis	Unclassified	1	1
P02786	Vitamin B6 biosynthesis	Biosynthesis	Unclassified	1	1
P02787	Vitamin B6 metabolism	Metabolism	SynapticSignaling	1	1
P04372	5-Hydroxytryptamine degredation	Catabolism	SynapticSignaling	1	1
P04378	Beta2 adrenergic receptor signaling pathway	Signaling	SynapticSignaling	1	1
P04384	Gamma-aminobutyric acid synthesis	Biosynthesis	SynapticSignaling	1	1
P04386	Histamine H2 receptor mediated signaling pathway	Signaling	SynapticImmuneSignaling	1	1
P04392	P53 pathway feedback loops 1	Signaling	Others	1	1
P04393	Ras Pathway	Signaling	Others	1	1
P04394	Thyrotropin-releasing hormone receptor signaling pathway	Signaling	EndocrineSignaling	1	1
P04395	Vasopressin synthesis	Biosynthesis	EndocrineSignaling	1	1
P04396	Vitamin D metabolism and pathway	Metabolism	ImmuneSignaling	1	1
P04397	p53 pathway by glucose deprivation	Signaling	Others	1	1
P04398	p53 pathway feedback loops 2	Signaling	Others	1	1
P05726	2-arachidonoylglycerol biosynthesis	Biosynthesis	SynapticSignaling	1	1
P05730	Endogenous cannabinoid signaling	Signaling	SynapticSignaling	1	1
P05734	Synaptic vesicle trafficking	Signaling	SynapticSignaling	1	1
P05911	Angiotensin II-stimulated signaling through G proteins and beta-arrestin	Signaling	EndocrineSignaling	1	1
P05912	Dopamine receptor mediated signaling pathway	Signaling	SynapticSignaling	1	1
P05915	Opioid proenkephalin pathway	Signaling	SynapticSignaling	1	1
P05916	Opioid prodynorphin pathway	Signaling	SynapticSignaling	1	1
P06210	Activin beta signaling pathway	Signaling	EndocrineSignaling	1	1
P06587	Nicotine pharmacodynamics pathway	Signaling	SynapticSignaling	1	1
P06664	Gonadotropin-releasing hormone receptor pathway	Signaling	EndocrineSignaling	1	1
P06959	CCKR signaling map	Signaling	SynapticImmuneSignaling	1	1

## Sheet: TableS10
Table S10. Pathway interaction graph (degree)
Pathway ID	Pathway Name	Pathway Type	Signaling Type	Degree (G1)	Degree (G2)
P00001	Adrenaline and noradrenaline biosynthesis	Biosynthesis	EndocrineSignaling	0	0
P00002	Alpha adrenergic receptor signaling pathway	Signaling	EndocrineSignaling	1	2
P00003	Alzheimer disease-amyloid secretase pathway	Disease	Unclassified	4	24
P00004	Alzheimer disease-presenilin pathway	Disease	Unclassified	1	1
P00005	Angiogenesis	Physiology	Unclassified	1	10
P00006	Apoptosis signaling pathway	Signaling	ImmuneSignaling	7	32
P00007	Axon guidance mediated by semaphorins	Development	Unclassified	0	0
P00008	Axon guidance mediated by Slit/Robo	Development	Unclassified	0	0
P00009	Axon guidance mediated by netrin	Development	Unclassified	0	0
P00010	B cell activation	Signaling	ImmuneSignaling	4	14
P00011	Blood coagulation	Physiology	Unclassified	0	0
P00012	Cadherin signaling pathway	Signaling	Others	11	29
P00013	Cell cycle	Development	Unclassified	0	0
P00014	Cholesterol biosynthesis	Biosynthesis	Unclassified	0	0
P00015	Circadian clock system	Physiology	Unclassified	0	0
P00016	Cytoskeletal regulation by Rho GTPase	Development	Unclassified	28	43
P00017	DNA replication	GeneRegulation	Unclassified	0	0
P00018	EGF receptor signaling pathway	Signaling	EndocrineSignaling	17	35
P00019	Endothelin signaling pathway	Signaling	SynapticSignaling	31	49
P00020	FAS signaling pathway	Signaling	ImmuneSignaling	0	10
P00021	FGF signaling pathway	Signaling	Others	17	34
P00022	General transcription by RNA polymerase I	GeneRegulation	Unclassified	0	0
P00023	General transcription regulation	GeneRegulation	Unclassified	0	0
P00024	Glycolysis	Metabolism	Unclassified	8	24
P00025	Hedgehog signaling pathway	Signaling	Others	12	40
P00026	Heterotrimeric G-protein signaling pathway-Gi alpha and Gs alpha mediated pathway	Signaling	Others	5	28
P00027	Heterotrimeric G-protein signaling pathway-Gq alpha and Go alpha mediated pathway	Signaling	Others	10	32
P00028	Heterotrimeric G-protein signaling pathway-rod outer segment phototransduction	Signaling	Others	0	3
P00029	Huntington disease	Disease	Unclassified	17	49
P00030	Hypoxia response via HIF activation	Signaling	ImmuneSignaling	0	0
P00031	Inflammation mediated by chemokine and cytokine signaling pathway	Signaling	ImmuneSignaling	22	43
P00032	Insulin/IGF pathway-mitogen activated protein kinase kinase/MAP kinase cascade	Signaling	Others	0	0
P00033	Insulin/IGF pathway-protein kinase B signaling cascade	Signaling	Others	0	9
P00034	Integrin signalling pathway	Signaling	Others	14	36
P00035	Interferon-gamma signaling pathway	Signaling	ImmuneSignaling	0	0
P00036	Interleukin signaling pathway	Signaling	ImmuneSignaling	0	11
P00037	Ionotropic glutamate receptor pathway	Signaling	SynapticSignaling	42	55
P00038	JAK/STAT signaling pathway	Signaling	ImmuneSignaling	0	0
P00039	Metabotropic glutamate receptor group III pathway	Signaling	SynapticSignaling	19	46
P00040	Metabotropic glutamate receptor group II pathway	Signaling	SynapticSignaling	24	42
P00041	Metabotropic glutamate receptor group I pathway	Signaling	SynapticSignaling	28	51
P00042	Muscarinic acetylcholine receptor 1 and 3 signaling pathway	Signaling	SynapticSignaling	18	47
P00043	Muscarinic acetylcholine receptor 2 and 4 signaling pathway	Signaling	SynapticSignaling	11	43
P00044	Nicotinic acetylcholine receptor signaling pathway	Signaling	SynapticImmuneSignaling	0	0
P00045	Notch signaling pathway	Signaling	Others	2	1
P00046	Oxidative stress response	Physiology	ImmuneSignaling	0	0
P00047	PDGF signaling pathway	Signaling	EndocrineSignaling	0	0
P00048	PI3 kinase pathway	Signaling	Others	33	48
P00049	Parkinson disease	Disease	Unclassified	9	32
P00050	Plasminogen activating cascade	Physiology	Unclassified	0	0
P00051	TCA cycle	Metabolism	Unclassified	0	0
P00052	TGF-beta signaling pathway	Signaling	ImmuneSignaling	0	0
P00053	T cell activation	Signaling	ImmuneSignaling	9	31
P00054	Toll receptor signaling pathway	Signaling	ImmuneSignaling	37	56
P00055	Transcription regulation by bZIP transcription factor	GeneRegulation	Unclassified	0	0
P00056	VEGF signaling pathway	Signaling	EndocrineSignaling	0	0
P00057	Wnt signaling pathway	Signaling	Others	16	36
P00058	mRNA splicing	GeneRegulation	Unclassified	0	0
P00059	p53 pathway	Signaling	Others	16	28
P00060	Ubiquitin proteasome pathway	Catabolism	Unclassified	1	11
P02721	ATP synthesis	Biosynthesis	Unclassified	0	0
P02722	Acetate utilization	Metabolism	Unclassified	0	0
P02723	Adenine and hypoxanthine salvage pathway	Catabolism	Unclassified	12	28
P02724	Alanine biosynthesis	Biosynthesis	Unclassified	0	0
P02725	Allantoin degradation	Catabolism	Unclassified	0	0
P02726	Aminobutyrate degradation	Catabolism	SynapticSignaling	0	0
P02727	Androgen/estrogene/progesterone biosynthesis	Biosynthesis	EndocrineSignaling	0	0
P02728	Arginine biosynthesis	Biosynthesis	Unclassified	0	0
P02729	Ascorbate degradation	Catabolism	ImmuneSignaling	0	0
P02730	Asparagine and aspartate biosynthesis	Biosynthesis	Unclassified	0	0
P02731	Biotin biosynthesis	Biosynthesis	Unclassified	0	0
P02732	Coenzyme A linked carnitine metabolism	Metabolism	Unclassified	0	0
P02733	Carnitine metabolism	Metabolism	Unclassified	0	0
P02734	Chorismate biosynthesis	Biosynthesis	Unclassified	0	0
P02735	Cobalamin biosynthesis	Biosynthesis	SynapticSignaling	0	0
P02736	Coenzyme A biosynthesis	Biosynthesis	Unclassified	0	0
P02737	Cysteine biosynthesis	Biosynthesis	Unclassified	0	0
P02738	De novo purine biosynthesis	Biosynthesis	Unclassified	0	0
P02739	De novo pyrimidine deoxyribonucleotide biosynthesis	Biosynthesis	Unclassified	0	19
P02740	De novo pyrimidine ribonucleotides biosythesis	Biosynthesis	Unclassified	0	0
P02741	Flavin biosynthesis	Biosynthesis	Unclassified	0	0
P02742	Tetrahydrofolate biosynthesis	Biosynthesis	Unclassified	0	0
P02743	Formyltetrahydroformate biosynthesis	Biosynthesis	Unclassified	0	0
P02744	Fructose galactose metabolism	Metabolism	Unclassified	0	0
P02745	Glutamine glutamate conversion	Metabolism	Unclassified	0	0
P02746	Heme biosynthesis	Biosynthesis	Unclassified	0	0
P02747	Histidine biosynthesis	Biosynthesis	Unclassified	0	0
P02748	Isoleucine biosynthesis	Biosynthesis	Unclassified	0	0
P02749	Leucine biosynthesis	Biosynthesis	Unclassified	0	0
P02750	Lipoate_biosynthesis	Biosynthesis	Unclassified	0	0
P02751	Lysine biosynthesis	Biosynthesis	Unclassified	0	0
P02752	Mannose metabolism	Metabolism	Unclassified	0	0
P02753	Methionine biosynthesis	Biosynthesis	Unclassified	0	0
P02754	Methylcitrate cycle	Metabolism	Unclassified	0	0
P02755	Methylmalonyl pathway	Metabolism	Unclassified	0	0
P02756	N-acetylglucosamine metabolism	Metabolism	Unclassified	0	0
P02757	O-antigen biosynthesis	Biosynthesis	Unclassified	0	0
P02758	Ornithine degradation	Catabolism	Unclassified	0	0
P02759	Pyridoxal-5-phosphate biosynthesis	Biosynthesis	Unclassified	0	0
P02760	PRPP biosynthesis	Biosynthesis	Unclassified	0	0
P02761	Pantothenate biosynthesis	Biosynthesis	Unclassified	0	0
P02762	Pentose phosphate pathway	Metabolism	Unclassified	0	0
P02763	Peptidoglycan biosynthesis	Biosynthesis	Unclassified	0	0
P02764	Phenylacetate degradation	Catabolism	Unclassified	0	0
P02765	Phenylalanine biosynthesis	Biosynthesis	Unclassified	0	0
P02766	Phenylethylamine degradation	Catabolism	SynapticSignaling	0	16
P02767	Phenylpropionate degradation	Catabolism	Unclassified	0	0
P02768	Proline biosynthesis	Biosynthesis	Unclassified	0	0
P02769	Purine metabolism	Metabolism	Unclassified	0	0
P02770	Pyridoxal phosphate salvage pathway	Catabolism	Unclassified	0	0
P02771	Pyrimidine Metabolism	Metabolism	Unclassified	0	0
P02772	Pyruvate metabolism	Metabolism	Unclassified	0	0
P02773	S-adenosylmethionine biosynthesis	Biosynthesis	Unclassified	0	0
P02774	Salvage pyrimidine deoxyribonucleotides	Catabolism	Unclassified	0	0
P02775	Salvage pyrimidine ribonucleotides	Catabolism	Unclassified	0	0
P02776	Serine glycine biosynthesis	Biosynthesis	Unclassified	0	0
P02777	Succinate to propionate conversion	Metabolism	Unclassified	0	0
P02778	Sulfate assimilation	Metabolism	Unclassified	0	0
P02779	Thiamin biosynthesis	Biosynthesis	Unclassified	0	0
P02780	Thiamin metabolism	Metabolism	Unclassified	0	0
P02781	Threonine biosynthesis	Biosynthesis	Unclassified	0	0
P02782	Triacylglycerol metabolism	Metabolism	Unclassified	0	0
P02783	Tryptophan biosynthesis	Biosynthesis	Unclassified	0	0
P02784	Tyrosine biosynthesis	Biosynthesis	Unclassified	0	0
P02785	Valine biosynthesis	Biosynthesis	Unclassified	3	17
P02786	Vitamin B6 biosynthesis	Biosynthesis	Unclassified	0	0
P02787	Vitamin B6 metabolism	Metabolism	SynapticSignaling	0	0
P02788	Xanthine and guanine salvage pathway	Catabolism	Unclassified	0	13
P04371	5-Hydroxytryptamine biosynthesis	Biosynthesis	SynapticSignaling	4	22
P04372	5-Hydroxytryptamine degredation	Catabolism	SynapticSignaling	0	0
P04373	5HT1 type receptor mediated signaling pathway	Signaling	SynapticSignaling	0	4
P04374	5HT2 type receptor mediated signaling pathway	Signaling	SynapticSignaling	22	37
P04375	5HT3 type receptor mediated signaling pathway	Signaling	SynapticSignaling	22	37
P04376	5HT4 type receptor mediated signaling pathway	Signaling	SynapticSignaling	5	20
P04377	Beta1 adrenergic receptor signaling pathway	Signaling	SynapticSignaling	4	15
P04378	Beta2 adrenergic receptor signaling pathway	Signaling	SynapticSignaling	0	0
P04379	Beta3 adrenergic receptor signaling pathway	Signaling	SynapticSignaling	22	41
P04380	Cortocotropin releasing factor receptor signaling pathway	Signaling	EndocrineSignaling	2	29
P04384	Gamma-aminobutyric acid synthesis	Biosynthesis	SynapticSignaling	0	0
P04385	Histamine H1 receptor mediated signaling pathway	Signaling	SynapticImmuneSignaling	9	31
P04386	Histamine H2 receptor mediated signaling pathway	Signaling	SynapticImmuneSignaling	0	0
P04387	Histamine synthesis	Biosynthesis	SynapticImmuneSignaling	16	36
P04391	Oxytocin receptor mediated signaling pathway	Signaling	SynapticSignaling	7	27
P04392	P53 pathway feedback loops 1	Signaling	Others	0	0
P04393	Ras Pathway	Signaling	Others	0	0
P04394	Thyrotropin-releasing hormone receptor signaling pathway	Signaling	EndocrineSignaling	0	0
P04395	Vasopressin synthesis	Biosynthesis	EndocrineSignaling	0	0
P04396	Vitamin D metabolism and pathway	Metabolism	ImmuneSignaling	0	0
P04397	p53 pathway by glucose deprivation	Signaling	Others	0	0
P04398	p53 pathway feedback loops 2	Signaling	Others	0	0
P05726	2-arachidonoylglycerol biosynthesis	Biosynthesis	SynapticSignaling	0	1
P05727	Anandamide biosynthesis	Biosynthesis	SynapticSignaling	3	35
P05728	Anandamide degradation	Catabolism	SynapticSignaling	10	43
P05729	Bupropion degradation	Catabolism	SynapticSignaling	0	7
P05730	Endogenous cannabinoid signaling	Signaling	SynapticSignaling	0	3
P05731	GABA-B receptor II signaling	Signaling	SynapticSignaling	16	34
P05734	Synaptic vesicle trafficking	Signaling	SynapticSignaling	0	0
P05911	Angiotensin II-stimulated signaling through G proteins and beta-arrestin	Signaling	EndocrineSignaling	0	2
P05912	Dopamine receptor mediated signaling pathway	Signaling	SynapticSignaling	0	3
P05913	Enkephalin release	Signaling	SynapticSignaling	0	3
P05914	Nicotine degradation	Catabolism	SynapticSignaling	14	38
P05915	Opioid proenkephalin pathway	Signaling	SynapticSignaling	0	0
P05916	Opioid prodynorphin pathway	Signaling	SynapticSignaling	0	0
P05917	Opioid proopiomelanocortin pathway	Signaling	SynapticSignaling	11	38
P05918	p38 MAPK pathway	Signaling	Others	23	43
P06210	Activin beta signaling pathway	Signaling	EndocrineSignaling	0	0
P06587	Nicotine pharmacodynamics pathway	Signaling	SynapticSignaling	0	0
P06664	Gonadotropin-releasing hormone receptor pathway	Signaling	EndocrineSignaling	0	0
P06959	CCKR signaling map	Signaling	SynapticImmuneSignaling	0	0

[truncated: 3 more sheets: TableS11, TableS12, TableS13]
